# Supplementary material for: Single-cell chromatin profiling reveals genetic programs activating proregenerative states in nonmyocyte cells
Source: Sci Adv. 2024 Feb 21;10(8):eadk4694. doi: 10.1126/sciadv.adk4694 (PMC10881044; doi:10.1126/sciadv.adk4694)
Supplement: Supplementary file 2 — Table S2 [file sciadv.adk4694_table_s2.zip]

Archive with 1 entries (1 files):
- adk4694_table S2.xls
