# Supplementary material for: Single-cell chromatin profiling reveals genetic programs activating proregenerative states in nonmyocyte cells
Source: Sci Adv. 2024 Feb 21;10(8):eadk4694. doi: 10.1126/sciadv.adk4694 (PMC10881044; doi:10.1126/sciadv.adk4694)
Supplement: Supplementary file 2 — Table S2 [file sciadv.adk4694_table_s2.zip › adk4694_table S2.xls]

## Sheet: FB_DAR_overlapped_with_TREEs(2)
chr_FB_DAR	start_TREEs	end_TREEs	chr_TREEs	start_TREEs	end_TREEs	width_TREEs	Fold_TREEs	p.value_TREEs	FDR_TREEs	symbol_TREEs
chr1	326307	326615	chr1	326066	326467	401	1.14335	6.46e-11	1.92e-08	gas6	chr1:330888-331288
chr1	373770	374024	chr1	373623	374024	401	-0.809324	7.59e-06	0.000536072	pros1	chr1:378445-378845
chr1	1388617	1388817	chr1	1388275	1388676	401	1.62788	2.14e-27	2.03e-23	mir459	chr1:1238841-1239241
chr1	1501132	1501332	chr1	1500830	1501231	401	2.08211	1.42e-24	7.75e-21	mir459	chr1:1353139-1353539
chr1	1504239	1504658	chr1	1504121	1504522	401	1.52733	1.19e-18	2.28e-15	mir459	chr1:1356430-1356830
chr1	1545050	1545260	chr1	1544892	1545293	401	1.26768	1.68e-14	1.17e-11	mir459	chr1:1397201-1397601
chr1	2221894	2222189	chr1	2221692	2222093	401	-0.418802	0.000236045	0.00917562	rap2ab	chr1:2073899-2074299
chr1	2604425	2604710	chr1	2604217	2604618	401	0.968593	2.5e-06	0.000208056	gpc6a	chr1:2456424-2456824
chr1	2781412	2781667	chr1	2781155	2781556	401	-0.487117	0.000640155	0.0199629	gpc6a	chr1:2633362-2633762
chr1	3930661	3930954	chr1	3930394	3930795	401	1.24697	1.01e-12	4.72e-10	slitrk6	chr1:3503779-3504179
chr1	4777735	4778105	chr1	4777609	4778010	401	0.473871	0.00109494	0.029744	slitrk6	chr1:3990427-3990827
chr1	5616120	5616458	chr1	5615960	5616361	401	-0.481542	0.00049136	0.0162733	cpo	chr1:4918156-4918556
chr1	5689355	5689805	chr1	5689740	5690141	401	1.6563	3.44e-09	6.64e-07	nrp2a	chr1:4992008-4992408
chr1	5689355	5689805	chr1	5689266	5689667	401	0.708452	9.89e-08	1.26e-05	nrp2a	chr1:4991534-4991934
chr1	5709705	5710085	chr1	5709597	5709998	401	0.866083	8.76e-09	1.51e-06	nrp2a	chr1:5011865-5012265
chr1	5903658	5903930	chr1	5903471	5903872	401	-0.55963	0.000382911	0.0134397	pard3ba	chr1:5205739-5206139
chr1	6484269	6484682	chr1	6484070	6484471	401	-0.56436	3.28e-05	0.00183931	klf7a	chr1:5786084-5786484
chr1	8937487	8937692	chr1	8937246	8937647	401	-0.624737	1.04e-06	9.78e-05	socs1b	chr1:8253136-8253536
chr1	10385148	10385438	chr1	10384488	10385279	791	1.00206	9.49e-07	9e-05	dachb	chr1:9700378-9701168
chr1	11985915	11986636	chr1	11985888	11986289	401	-0.397632	0.00119074	0.0315949	tspan5b	chr1:11299089-11299489
chr1	12275016	12275307	chr1	12274843	12275244	401	-0.338172	0.00181469	0.0429022	cplx2l	chr1:11588044-11588444
chr1	12551845	12552301	chr1	12551714	12552115	401	-0.419751	0.00069186	0.0211555	zgc:77739	chr1:11864915-11865315
chr1	12607183	12607383	chr1	12607018	12607419	401	-1.2822	4.23e-17	5.48e-14	pcdh10a	chr1:11920219-11920619
chr1	13887192	13887618	chr1	13887091	13887492	401	-0.680598	4.68e-05	0.00247236	elf2b	chr1:13200579-13200979
chr1	15332922	15333212	chr1	15332685	15333086	401	2.00339	3.56e-25	2.1e-21	pi4k2b	chr1:14646173-14646573
chr1	15354574	15354982	chr1	15354474	15354875	401	0.71695	0.000666289	0.020559	pi4k2b	chr1:14667962-14668362
chr1	15368434	15368682	chr1	15368207	15368608	401	0.475443	0.00037051	0.0130979	pi4k2b	chr1:14681695-14682095
chr1	15564506	15564706	chr1	15564313	15564714	401	0.895352	2.37e-07	2.7e-05	pi4k2b	chr1:14877801-14878201
chr1	18535101	18535414	chr1	18534644	18535309	665	0.654648	9.5e-10	2.11e-07	fam114a1	chr1:17841708-17842372
chr1	20087870	20088070	chr1	20087769	20088170	401	-0.527583	0.00134197	0.034489	mettl14	chr1:19394833-19395233
chr1	20756620	20756826	chr1	20756276	20756677	401	0.971222	2.53e-12	1.07e-09	tll1	chr1:20063340-20063740
chr1	21608175	21608432	chr1	21607931	21608332	401	1.30689	2.1e-13	1.15e-10	primpol	chr1:20914995-20915395
chr1	22861407	22861789	chr1	22861265	22861666	401	0.732811	3.26e-06	0.000261051	si:dkey-92j12.6	chr1:22170527-22170927
chr1	25149292	25149607	chr1	25149102	25149503	401	0.497366	0.000206442	0.0082557	tmem154	chr1:24458274-24458674
chr1	25801538	25801985	chr1	25801361	25801762	401	-0.519423	0.00153058	0.0379681	gucy1b1	chr1:25110533-25110933
chr1	29682362	29682724	chr1	29682238	29682639	401	0.792478	0.000150298	0.00640313	raph1b	chr1:28878308-28878708
chr1	29945220	29945429	chr1	29944990	29945391	401	1.44755	2.34e-21	7.92e-18	pcca	chr1:29141060-29141460
chr1	34335631	34335923	chr1	34335431	34335832	401	0.699028	0.00156405	0.038551	kctd12.2	chr1:33602864-33603264
chr1	34565617	34565902	chr1	34565338	34565739	401	1.22201	3.44e-08	5e-06	klf12a	chr1:33832771-33833171
chr1	35918543	35918810	chr1	35918311	35918712	401	0.576578	0.000681533	0.0209056	smad1	chr1:35186285-35186685
chr1	36076662	36076906	chr1	36076331	36076732	401	0.736992	2.87e-07	3.17e-05	zgc:152968	chr1:35344305-35344705
chr1	36970801	36971404	chr1	36970727	36971128	401	-0.407164	2e-05	0.00121753	nr3c2	chr1:36238771-36239171
chr1	37275224	37275503	chr1	37275002	37275403	401	0.800401	7.97e-07	7.75e-05	fam193a	chr1:36555415-36555815
chr1	37931606	37931863	chr1	37931164	37931856	692	-0.883083	2.55e-11	8.41e-09	si:ch211-15e22.3	chr1:37211987-37212678
chr1	38009918	38010499	chr1	38009834	38010235	401	-0.416715	6.32e-05	0.00316348	galnt7	chr1:37290657-37291057
chr1	38086369	38086919	chr1	38086202	38086603	401	-0.758894	9e-09	1.55e-06	galnt7	chr1:37367025-37367425
chr1	38207392	38207643	chr1	38207165	38207765	600	0.854193	2.69e-05	0.0015576	hand2	chr1:37487988-37488587
chr1	38257517	38257944	chr1	38257317	38257718	401	1.00822	1.6e-06	0.000141171	hand2	chr1:37538140-37538540
chr1	38292049	38292257	chr1	38291906	38292307	401	0.928919	1.34e-05	0.000870991	fbxo8	chr1:37572729-37573129
chr1	39939356	39939754	chr1	39939224	39939625	401	-0.461456	1.07e-05	0.000719327	tmem134	chr1:39221152-39221552
chr1	40454910	40455451	chr1	40454828	40455229	401	-0.359717	0.00104739	0.0288362	scoca	chr1:39736756-39737156
chr1	41195429	41195705	chr1	41195215	41195616	401	-0.548666	1.32e-05	0.000861205	lrpap1	chr1:40492429-40492829
chr1	41364557	41364812	chr1	41364337	41364738	401	0.410418	0.000583538	0.0185527	htt	chr1:40661551-40661951
chr1	43419404	43419845	chr1	43419211	43419612	401	-0.843334	1.35e-07	1.66e-05	suclg1	chr1:42718048-42718448
chr1	44167281	44167660	chr1	44167075	44167476	401	1.40793	2.38e-13	1.28e-10	slc43a3a	chr1:43465773-43466173
chr1	44500241	44500441	chr1	44500046	44500447	401	0.667706	8.07e-05	0.00387356	rtn4rl2a	chr1:43798744-43799144
chr1	44653464	44653679	chr1	44653452	44653853	401	0.599281	2.09e-06	0.000177723	slc43a1b	chr1:43952150-43952550
chr1	44789660	44789879	chr1	44789482	44789883	401	1.04729	1.78e-06	0.000155204	si:dkey-9i23.5	chr1:44088180-44088580
chr1	44913554	44913754	chr1	44913334	44914053	719	-0.849698	2.19e-08	3.39e-06	si:dkey-9i23.15	chr1:44212032-44212750
chr1	45033154	45033506	chr1	45032988	45033389	401	-0.47511	2.92e-05	0.00166868	rps6	chr1:44331686-44332086
chr1	46797419	46798256	chr1	46797566	46797967	401	0.991314	1.08e-07	1.36e-05	si:ch73-160h15.3	chr1:46106335-46106735
chr1	47527289	47527876	chr1	47527179	47527580	401	-0.582434	3.05e-05	0.00173192	stn1	chr1:46835948-46836348
chr1	48292554	48292838	chr1	48292396	48292797	401	-0.583428	0.00137249	0.0350767	cfap58	chr1:47595990-47596390
chr1	48609846	48610046	chr1	48609600	48610001	401	-0.811793	3.33e-12	1.36e-09	cxcl18b	chr1:47922189-47922589
chr1	49253436	49253660	chr1	49253225	49253626	401	0.502257	0.000189174	0.00769509	caly	chr1:48608806-48609206
chr1	49466737	49467137	chr1	49466702	49467103	401	0.602359	0.00163947	0.0399072	zgc:175214	chr1:48822283-48822683
chr1	49478457	49478766	chr1	49478245	49478646	401	0.959902	2.91e-09	5.72e-07	zgc:175214	chr1:48833826-48834226
chr1	49667067	49667329	chr1	49666834	49667235	401	0.708069	1.23e-05	0.000809125	tsga10	chr1:49022415-49022815
chr1	49993387	49993716	chr1	49993109	49993510	401	0.538716	0.00126381	0.0330222	gstcd	chr1:49349284-49349684
chr1	50522500	50522766	chr1	50522266	50522667	401	1.38624	1.31e-13	7.63e-11	papss1	chr1:49878441-49878841
chr1	51524332	51524576	chr1	51524146	51524547	401	0.8618	2.8e-05	0.00161302	etaa1	chr1:50880348-50880748
chr1	51958957	51959616	chr1	51958684	51959246	562	-0.344546	0.00119926	0.0317478	nfixa	chr1:51324321-51324882
chr1	52093508	52093863	chr1	52093363	52093764	401	0.387512	0.000130474	0.00571657	rad23aa	chr1:51459239-51459639
chr1	52532030	52532483	chr1	52531857	52532258	401	0.958511	3.2e-09	6.23e-07	tacr3l	chr1:51897120-51897520
chr1	52573111	52573381	chr1	52572794	52573195	401	0.718303	1.3e-07	1.6e-05	abca1a	chr1:51938057-51938457
chr1	53190608	53191042	chr1	53190480	53190881	401	-0.692091	5.9e-13	2.9e-10	il15	chr1:52555743-52556143
chr1	53336873	53337073	chr1	53336646	53337047	401	0.420609	0.00209272	0.0475209	ucp1	chr1:52701909-52702309
chr1	54361796	54362098	chr1	54361553	54361954	401	0.783704	0.000186127	0.00759495	tsc2	chr1:53681470-53681870
chr1	54497419	54497675	chr1	54497129	54497530	401	1.3658	5.14e-11	1.57e-08	tekt4	chr1:53818129-53818529
chr1	54548848	54549098	chr1	54548629	54549237	608	0.768187	8.88e-06	0.000612613	tekt4	chr1:53872248-53872855
chr1	57326601	57326878	chr1	57326349	57326750	401	1.06874	9.9e-06	0.000672893	b3gntl1	chr1:56611263-56611663
chr1	58663518	58663813	chr1	58663120	58663742	622	0.503893	0.000150399	0.00640633	zgc:174890	chr1:57929539-57930160
chr10	252282	252544	chr10	252063	252464	401	0.931052	3.95e-05	0.00214411	mpzl1l	chr10:252064-252464
chr10	273777	274172	chr10	273690	274395	705	0.628848	1.71e-10	4.57e-08	emsy	chr10:273691-274395
chr10	808048	808372	chr10	807756	808157	401	-0.900357	1.68e-09	3.53e-07	zgc:173602	chr10:801968-802368
chr10	1234095	1234580	chr10	1233969	1234370	401	0.91057	5.75e-06	0.000423276	pdlim5b	chr10:1239281-1239681
chr10	1262669	1262978	chr10	1262503	1262904	401	1.12923	3.28e-08	4.8e-06	pdlim5b	chr10:1267815-1268215
chr10	1448728	1448928	chr10	1448440	1448841	401	1.79172	6.62e-09	1.19e-06	gdnfa	chr10:1432127-1432527
chr10	1764548	1764748	chr10	1764339	1764740	401	1.51672	8.77e-12	3.27e-09	linc-epb41l4a	chr10:1736594-1736994
chr10	1959664	1960100	chr10	1959484	1959885	401	-0.741217	6.98e-05	0.00343795	tdgf1	chr10:1931771-1932171
chr10	2052831	2053031	chr10	2052683	2053084	401	-0.566386	0.000138638	0.00599933	tdgf1	chr10:2024970-2025370
chr10	3890259	3890558	chr10	3889815	3890423	608	1.39141	3.81e-15	3.17e-12	pitpnb	chr10:3889512-3890119
chr10	4191006	4191429	chr10	4190840	4191241	401	-0.513554	5.19e-06	0.000388213	pitpnb	chr10:4190537-4190937
chr10	5441449	5441667	chr10	5441206	5441607	401	1.67049	1.68e-14	1.17e-11	auh	chr10:5440903-5441303
chr10	5480543	5481054	chr10	5480521	5480922	401	0.517436	0.0013164	0.0340173	auh	chr10:5480218-5480618
chr10	6933936	6934292	chr10	6933710	6934111	401	0.722702	1.39e-06	0.000125428	slc38a9	chr10:6975011-6975411
chr10	7360990	7361271	chr10	7360715	7361116	401	0.803425	2.04e-05	0.00123888	fut10	chr10:7402016-7402416
chr10	7483559	7483759	chr10	7483376	7483777	401	-0.596599	6.65e-05	0.00330077	nrg1	chr10:7524677-7525077
chr10	7749091	7749603	chr10	7749071	7749472	401	1.18768	1.18e-17	1.79e-14	loxa	chr10:7790372-7790772
chr10	7770103	7770334	chr10	7769922	7770323	401	0.708567	2.85e-05	0.00163829	loxa	chr10:7811223-7811623
chr10	8213292	8213636	chr10	8213084	8213833	749	-0.465577	5.71e-05	0.00291163	mtrex	chr10:8254385-8255133
chr10	8269576	8269885	chr10	8269380	8269781	401	0.675048	0.000116279	0.00520517	mtrex	chr10:8310681-8311081
chr10	8358745	8359099	chr10	8358555	8358956	401	1.07368	6.33e-11	1.88e-08	hvcn1	chr10:8399856-8400256
chr10	8389666	8389866	chr10	8389398	8389799	401	0.384773	0.00114653	0.0307498	hvcn1	chr10:8430699-8431099
chr10	8816012	8816309	chr10	8815832	8816233	401	-0.512545	0.00050846	0.0166955	isl1l	chr10:8982274-8982674
chr10	9001344	9001616	chr10	9001132	9001533	401	1.75359	2.34e-11	7.79e-09	fstb	chr10:9167574-9167974
chr10	9446164	9446611	chr10	9446101	9446502	401	0.613328	0.00208574	0.0474087	ndufa8	chr10:9612543-9612943
chr10	9795154	9795507	chr10	9794945	9795346	401	-0.443119	0.000163922	0.00685783	pmaip1	chr10:8716790-8717190
chr10	10237281	10237711	chr10	10237055	10237456	401	0.703769	1.91e-05	0.00117301	urm1	chr10:10278818-10279218
chr10	11110702	11111177	chr10	11110609	11111010	401	-0.555792	0.000671293	0.020667	ugcg	chr10:11152372-11152772
chr10	11600166	11600743	chr10	11600175	11600576	401	0.780638	1.18e-05	0.000783036	ppwd1	chr10:11641938-11642338
chr10	12979877	12980292	chr10	12979694	12980095	401	-0.640421	0.000233568	0.00909502	lpar1	chr10:13021566-13021966
chr10	13239169	13239623	chr10	13239068	13239469	401	0.846447	2.26e-06	0.000190495	si:busm1-57f23.1	chr10:13280950-13281350
chr10	15160190	15160575	chr10	15160090	15160491	401	-0.692332	7.09e-09	1.26e-06	spp1	chr10:15201972-15202372
chr10	15474459	15474745	chr10	15474222	15474623	401	-0.57554	2.16e-06	0.000183185	erbin	chr10:15516104-15516504
chr10	16113177	16113549	chr10	16112915	16113316	401	-0.731086	2.86e-06	0.000232816	prrc1	chr10:16154797-16155197
chr10	16737607	16737896	chr10	16737427	16737828	401	1.33666	7.47e-11	2.18e-08	stoml2	chr10:16779309-16779709
chr10	17493957	17494313	chr10	17493479	17494208	729	-0.680588	0.000249622	0.00959634	slc2a11l	chr10:17536046-17536774
chr10	17719628	17719911	chr10	17719376	17720090	714	-0.378174	0.00197204	0.0455496	slc20a1b	chr10:17761943-17762656
chr10	17983256	17983543	chr10	17983077	17983478	401	0.969504	5.88e-07	5.94e-05	si:dkey-242g16.2	chr10:18025644-18026044
chr10	21003383	21003583	chr10	21003141	21003542	401	-0.567851	0.000262036	0.00995072	kcnip3b	chr10:21045761-21046161
chr10	21087727	21087927	chr10	21087491	21087892	401	-0.52347	4.3e-05	0.00230476	avd	chr10:21130111-21130511
chr10	22012431	22012820	chr10	22012320	22012721	401	-0.528878	3.04e-07	3.34e-05	kcnip1b	chr10:22042869-22043269
chr10	24465396	24465701	chr10	24465173	24465574	401	-0.381746	0.00119548	0.0316822	paxbp1	chr10:24495722-24496122
chr10	25065932	25066341	chr10	25065779	25066180	401	-0.59626	8.93e-06	0.000615342	mtnr1bb	chr10:25096328-25096728
chr10	26247312	26247673	chr10	26247182	26247583	401	0.713483	0.00150883	0.0375473	arfip2b	chr10:26285470-26285870
chr10	26866950	26867302	chr10	26866794	26867195	401	2.0145	7.46e-20	1.84e-16	znrd2	chr10:26905082-26905482
chr10	27040760	27041177	chr10	27040649	27041050	401	1.00042	9.52e-05	0.00443578	cnih2	chr10:27078937-27079337
chr10	27103555	27104107	chr10	27103379	27103780	401	1.16884	1.93e-16	2.11e-13	cxadr	chr10:27141667-27142067
chr10	27278179	27278379	chr10	27277769	27278522	753	-0.46828	0.000185101	0.00756219	cxadr	chr10:27316057-27316809
chr10	27420269	27420717	chr10	27420148	27420549	401	-0.448852	0.00140848	0.0357197	cxadr	chr10:27458436-27458836
chr10	27566442	27566972	chr10	27566410	27566811	401	0.658223	0.000527302	0.017147	cxadr	chr10:27604698-27605098
chr10	28208810	28209070	chr10	28208543	28208944	401	1.22614	1.22e-07	1.52e-05	mir21-1	chr10:28321919-28322319
chr10	29214598	29214909	chr10	29214509	29214910	401	0.916584	3.01e-08	4.47e-06	ccdc83	chr10:29327885-29328285
chr10	31987127	31987533	chr10	31987024	31987425	401	0.833476	3.15e-07	3.45e-05	lhfpl6	chr10:32043165-32043565
chr10	32025674	32025896	chr10	32025397	32025798	401	1.18506	3.77e-14	2.44e-11	thap12a	chr10:32081538-32081938
chr10	33218257	33218692	chr10	33218161	33218562	401	0.674323	0.00193349	0.044858	bcl7ba	chr10:33274302-33274702
chr10	33230504	33231039	chr10	33230022	33230789	767	0.590125	0.000605693	0.0191108	bcl7ba	chr10:33286163-33286929
chr10	35224352	35224552	chr10	35224081	35224482	401	0.600081	3.3e-05	0.00184369	styxl1	chr10:35280222-35280622
chr10	38492965	38493412	chr10	38492826	38493227	401	0.855403	4.42e-05	0.00236081	serpinh1a	chr10:38549069-38549469
chr10	38991062	38991366	chr10	38990834	38991235	401	0.92879	8.95e-11	2.56e-08	pcp4a	chr10:39047428-39047828
chr10	41388590	41388921	chr10	41388391	41388792	401	0.97324	1.95e-10	5.16e-08	gpat4	chr10:41466512-41466912
chr10	42211498	42211725	chr10	42211406	42211807	401	-0.648294	2.88e-06	0.000234736	dusp11	chr10:42383027-42383427
chr10	42264028	42264321	chr10	42263921	42264322	401	0.602463	0.00157092	0.038675	tcf7l1a	chr10:42435542-42435942
chr10	42596161	42596432	chr10	42595962	42596363	401	0.849845	4.29e-05	0.00229968	fgfr1b	chr10:42767583-42767983
chr10	43213200	43213653	chr10	43213056	43213457	401	-0.513396	1.52e-05	0.000969649	vcanb	chr10:43384677-43385077
chr10	44627841	44628084	chr10	44627631	44628243	612	0.423013	0.00174201	0.0417058	tpst2	chr10:44780835-44781446
chr11	257833	258053	chr11	257150	258663	1513	1.37219	2.58e-35	2.55e-30	col2a1b	chr11:111005-112517
chr11	714432	714660	chr11	714216	714617	401	-0.699556	0.000397448	0.0138224	timp4.3	chr11:687719-688119
chr11	1711752	1711999	chr11	1711530	1711931	401	0.629481	8.93e-05	0.00421513	mybl2b	chr11:1684943-1685343
chr11	2719548	2719936	chr11	2719881	2720282	401	0.736553	0.000142049	0.00611698	mapk14b	chr11:2650528-2650928
chr11	4703041	4703281	chr11	4702817	4703218	401	1.14369	2e-08	3.13e-06	ptprga	chr11:4683431-4683831
chr11	4718395	4718608	chr11	4718162	4718563	401	1.12915	1.2e-08	2e-06	ptprga	chr11:4698776-4699176
chr11	5193253	5193453	chr11	5192998	5193399	401	1.50104	7.19e-13	3.48e-10	cse1l	chr11:5246693-5247093
chr11	6243039	6243462	chr11	6242920	6243321	401	0.772655	0.000258291	0.00984854	ccl25b	chr11:6245666-6246066
chr11	6540914	6541572	chr11	6540976	6541377	401	0.57023	0.000471924	0.0157976	gadd45ba	chr11:6531138-6531538
chr11	7065601	7065801	chr11	7065403	7065804	401	1.05893	0.000136596	0.00593119	bmp7a	chr11:7055565-7055965
chr11	8702953	8703492	chr11	8702961	8703362	401	0.404241	0.000949112	0.0267769	tbl1xr1a	chr11:8695419-8695819
chr11	8712576	8713031	chr11	8712520	8712921	401	1.2539	2.27e-19	4.97e-16	tbl1xr1a	chr11:8704978-8705378
chr11	10415171	10415469	chr11	10414658	10415371	713	-0.437988	0.000580564	0.0184771	ect2	chr11:10430967-10431679
chr11	16348292	16348677	chr11	16348222	16348623	401	-0.82834	5.13e-05	0.00266809	slc25a26	chr11:16213588-16213988
chr11	16485204	16485704	chr11	16485182	16485583	401	-0.766628	1.63e-10	4.39e-08	kbtbd8	chr11:16350548-16350948
chr11	18628159	18628461	chr11	18627841	18628242	401	1.05319	2.78e-05	0.00160542	dido1	chr11:18465500-18465900
chr11	19378316	19378555	chr11	19378136	19378537	401	0.733633	2.21e-06	0.000186796	prickle2b	chr11:19215795-19216195
chr11	21820435	21820882	chr11	21819976	21820727	751	-0.590299	6.46e-06	0.000468153	foxp4	chr11:21659409-21660159
chr11	22118130	22118417	chr11	22117879	22118431	552	0.75346	2.81e-07	3.12e-05	tfeb	chr11:21957312-21957863
chr11	22519414	22519680	chr11	22519080	22519481	401	-0.993889	4.82e-08	6.76e-06	myog	chr11:22358513-22358913
chr11	23001109	23001309	chr11	23000861	23001262	401	-0.585386	0.000174514	0.00721196	atp2b4	chr11:22747838-22748238
chr11	23294458	23294995	chr11	23294376	23294777	401	-0.448322	0.000878594	0.025302	kiss1	chr11:23041353-23041753
chr11	23504670	23505006	chr11	23504534	23504934	401	1.25602	1.92e-08	3.02e-06	kiss1	chr11:23318753-23319153
chr11	23588050	23588301	chr11	23587801	23588202	401	0.612931	1.53e-06	0.000136495	nfasca	chr11:23344967-23345367
chr11	24439682	24439882	chr11	24439424	24439825	401	0.625569	6.1e-05	0.00307824	dvl1b	chr11:24201809-24202209
chr11	24718013	24718277	chr11	24717552	24718154	602	0.749735	5.63e-11	1.7e-08	inavab	chr11:24479937-24480538
chr11	24730898	24731150	chr11	24730647	24731048	401	1.59847	1.62e-10	4.38e-08	inavab	chr11:24493032-24493432
chr11	24927995	24928200	chr11	24927831	24928232	401	0.511195	0.000108373	0.00492204	sulf2a	chr11:24690216-24690616
chr11	24935381	24935784	chr11	24935254	24935655	401	-0.495124	0.000519466	0.0169646	sulf2a	chr11:24697639-24698039
chr11	24957808	24958058	chr11	24957550	24957951	401	-0.759677	1.82e-05	0.00112582	zgc:92107	chr11:24719935-24720335
chr11	26561267	26561663	chr11	26561069	26561470	401	0.558972	9.34e-07	8.89e-05	st3gal8	chr11:26323454-26323854
chr11	26597118	26597402	chr11	26596925	26597326	401	0.354812	0.0021446	0.0483696	dynlrb1	chr11:26359310-26359710
chr11	27138904	27139173	chr11	27138749	27139150	401	0.843229	2.67e-07	2.98e-05	hdac11	chr11:26901939-26902339
chr11	28652979	28653179	chr11	28652849	28653250	401	0.629248	0.000885568	0.0254468	aadacl4	chr11:28405676-28406076
chr11	28796847	28797197	chr11	28796631	28797032	401	-0.523617	0.000215005	0.00852378	aadacl4	chr11:28549458-28549858
chr11	29390599	29391121	chr11	29390511	29390912	401	-0.492711	2.44e-07	2.77e-05	zgc:171818	chr11:29143338-29143738
chr11	29880265	29880823	chr11	29880280	29880681	401	-0.517228	0.00193345	0.044858	vegfd	chr11:29633107-29633507
chr11	29917045	29917464	chr11	29916976	29917377	401	-0.340168	0.000888127	0.0254952	vegfd	chr11:29669803-29670203
chr11	30597259	30597562	chr11	30597051	30597452	401	1.57848	3.41e-12	1.39e-09	slc8a1a	chr11:30349868-30350268
chr11	31452993	31453325	chr11	31452851	31453252	401	0.775733	5.11e-09	9.41e-07	sipa1l2	chr11:31189792-31190192
chr11	32421638	32421838	chr11	32421351	32421752	401	-0.76319	2.55e-06	0.000211246	pcdh17	chr11:32158540-32158940
chr11	33187621	33187916	chr11	33187410	33187811	401	-0.560337	2.59e-05	0.00150902	lims1	chr11:32924609-32925009
chr11	33613933	33614189	chr11	33613706	33614107	401	0.565824	6.49e-08	8.78e-06	lims1	chr11:33350905-33351305
chr11	33984181	33984446	chr11	33983975	33984376	401	0.77052	2.59e-06	0.00021407	tdo2b	chr11:33721174-33721574
chr11	34272135	34272453	chr11	34271953	34272354	401	0.717373	1.08e-07	1.36e-05	fam43a	chr11:34009522-34009922
chr11	34327371	34327584	chr11	34327383	34327784	401	0.669453	0.00162564	0.0396741	fam43a	chr11:34064952-34065352
chr11	35158036	35158720	chr11	35158123	35158524	401	-0.655906	6.13e-07	6.15e-05	traip	chr11:34896141-34896541
chr11	35389682	35389989	chr11	35389542	35389943	401	0.596944	0.000660966	0.0204381	camkvb	chr11:35127560-35127960
chr11	35688821	35689065	chr11	35688618	35689019	401	1.2721	7.15e-08	9.55e-06	arl8bb	chr11:35426636-35427036
chr11	35803894	35804307	chr11	35803799	35804200	401	0.60026	0.00196751	0.0454641	bhlhe40	chr11:35541817-35542217
chr11	35863565	35863911	chr11	35863410	35863811	401	-0.430993	0.000372739	0.0131591	bhlhe40	chr11:35601428-35601828
chr11	35904900	35905250	chr11	35904465	35905135	670	1.69865	6.63e-22	2.49e-18	setmar	chr11:35642483-35643152
chr11	37275407	37275686	chr11	37275137	37275843	706	-0.338445	0.000223857	0.00879148	itih3b.2	chr11:37007933-37008638
chr11	37486033	37486312	chr11	37485794	37486195	401	1.57557	3.93e-11	1.23e-08	hp1bp3	chr11:37218590-37218990
chr11	37533709	37534068	chr11	37533544	37533945	401	-0.561403	1.12e-05	0.000750709	hp1bp3	chr11:37266340-37266740
chr11	37545451	37545918	chr11	37545341	37545742	401	-0.6989	1.12e-07	1.41e-05	hp1bp3	chr11:37278137-37278537
chr11	38340680	38340969	chr11	38340525	38340926	401	-0.704384	1.55e-07	1.87e-05	mfsd4aa	chr11:38073321-38073721
chr11	38669097	38669387	chr11	38668917	38669318	401	-0.67642	0.000449267	0.0152068	nucks1a	chr11:38401853-38402253
chr11	38674069	38674501	chr11	38673951	38674352	401	-0.503647	1.24e-06	0.000113619	nucks1a	chr11:38406887-38407287
chr11	39974811	39975070	chr11	39974589	39974990	401	-0.748087	1.64e-10	4.4e-08	per3	chr11:39710445-39710845
chr11	40126562	40126762	chr11	40126237	40126638	401	0.619525	8.27e-08	1.08e-05	tnfrsf9b	chr11:39862093-39862493
chr11	41019671	41019937	chr11	41019574	41019975	401	0.717839	0.000288347	0.0107624	svbp	chr11:41686218-41686618
chr11	41287055	41287490	chr11	41286915	41287316	401	-0.624342	1.04e-09	2.28e-07	pax7a	chr11:40696117-40696517
chr11	41912915	41913159	chr11	41912692	41913093	401	0.682666	5.42e-05	0.00279205	aldh4a1	chr11:41300576-41300976
chr11	43664882	43665409	chr11	43664770	43665171	401	0.566696	0.000121519	0.00539498	gli2b	chr11:43628247-43628647
chr11	44414882	44415102	chr11	44414787	44415188	401	1.17464	5.85e-12	2.26e-09	ldb1b	chr11:44031621-44032021
chr11	44673266	44673848	chr11	44673288	44673689	401	-0.423815	0.000146266	0.00626424	tomm20b	chr11:44411257-44411657
chr11	44680726	44681245	chr11	44681030	44681431	401	0.955246	6.63e-09	1.19e-06	tomm20b	chr11:44418999-44419399
chr11	44680726	44681245	chr11	44680623	44681024	401	0.67493	0.00011484	0.00515241	tomm20b	chr11:44418592-44418992
chr11	45479863	45480132	chr11	45479465	45480028	563	-1.0983	6.05e-10	1.42e-07	sos1	chr11:45101900-45102462
chr12	259156	259484	chr12	258965	259366	401	-0.464782	0.00150235	0.0374384	map2k4b	chr12:61349-61749
chr12	675849	676049	chr12	675571	675972	401	0.593959	0.000473977	0.0158503	sult2st2	chr12:669631-670031
chr12	1398392	1398729	chr12	1398225	1398626	401	-0.482821	0.000251358	0.00964438	rasd1	chr12:1369908-1370308
chr12	1806832	1807047	chr12	1806651	1807052	401	0.642371	0.00034574	0.012421	sox9a	chr12:1788660-1789060
chr12	1835910	1836156	chr12	1835637	1836038	401	1.24433	2.86e-11	9.32e-09	sox9a	chr12:1817646-1818046
chr12	1985590	1985873	chr12	1985383	1985784	401	-0.585328	5.9e-07	5.96e-05	sox9a	chr12:1965387-1965787
chr12	2062223	2062573	chr12	2062052	2062453	401	0.799705	0.000170897	0.00708973	sox9a	chr12:2051113-2051513
chr12	2242764	2243220	chr12	2242653	2243054	401	-0.803587	5.01e-08	6.99e-06	mapk8b	chr12:2223816-2224216
chr12	2679809	2680009	chr12	2679635	2680036	401	0.497339	2.11e-05	0.00127403	rbp3	chr12:2644903-2645303
chr12	2682289	2682562	chr12	2682084	2682485	401	0.688884	1.16e-06	0.000107425	rbp3	chr12:2647352-2647752
chr12	2731170	2731512	chr12	2730976	2731377	401	1.17635	2.11e-12	9.14e-10	rbp3	chr12:2696244-2696644
chr12	2736865	2737100	chr12	2736703	2737104	401	0.785122	4.08e-05	0.00220561	ubtd1b	chr12:2701971-2702371
chr12	2762807	2763282	chr12	2762742	2763143	401	0.607669	0.0012025	0.0318015	ubtd1b	chr12:2728010-2728410
chr12	2967468	2967761	chr12	2967219	2967620	401	-0.652933	0.000479871	0.0160009	fam20a	chr12:2932487-2932887
chr12	5120142	5120670	chr12	5120070	5120471	401	-0.486214	0.000410984	0.0141897	rbp4	chr12:5085114-5085514
chr12	5281792	5282113	chr12	5281597	5281998	401	-0.443892	0.0010338	0.0285493	plce1	chr12:5246641-5247041
chr12	7210311	7210714	chr12	7209821	7210594	773	-0.643549	4.32e-05	0.00231221	ipmkb	chr12:7176319-7177091
chr12	7323721	7324028	chr12	7323491	7323892	401	0.67075	0.000662651	0.0204812	zgc:110716	chr12:7289989-7290389
chr12	7346501	7347078	chr12	7346508	7346909	401	-0.567545	1.86e-05	0.00114812	zgc:110716	chr12:7313006-7313406
chr12	7363478	7363757	chr12	7363313	7363714	401	0.954291	7.99e-07	7.76e-05	zgc:110716	chr12:7329811-7330211
chr12	7438304	7438919	chr12	7438267	7438668	401	0.407688	0.000521901	0.0170217	phyhiplb	chr12:7404765-7405165
chr12	7491524	7491868	chr12	7491374	7491775	401	-0.529128	4.96e-07	5.12e-05	phyhiplb	chr12:7457872-7458272
chr12	8728271	8728947	chr12	8728848	8729249	401	0.449705	0.0017079	0.0410939	reep3b	chr12:8691006-8691406
chr12	10826616	10826816	chr12	10826303	10826704	401	1.27048	5.72e-11	1.73e-08	top2a	chr12:10788001-10788401
chr12	10975945	10976395	chr12	10975826	10976227	401	-0.879412	7.73e-17	9.3e-14	raraa	chr12:10937524-10937924
chr12	11617595	11617805	chr12	11617306	11617707	401	-0.651249	5.26e-10	1.26e-07	htra1b	chr12:11579004-11579404
chr12	15148753	15149002	chr12	15148544	15148945	401	-0.46658	4.26e-05	0.0022889	adprh	chr12:15110242-15110642
chr12	15759865	15760337	chr12	15759734	15760135	401	0.841247	2.09e-06	0.000178378	nmt1b	chr12:15717428-15717828
chr12	17307084	17307501	chr12	17307025	17307426	401	-0.428991	6.03e-05	0.00305261	rnls	chr12:17185152-17185552
chr12	17382351	17382634	chr12	17382191	17382592	401	1.28009	1.87e-09	3.88e-07	ptenb	chr12:17260318-17260718
chr12	17946792	17947123	chr12	17946710	17947111	401	1.0022	4.76e-15	3.86e-12	nptx2b	chr12:17824837-17825237
chr12	18614698	18615012	chr12	18614583	18614984	401	-0.354167	0.000102944	0.00471963	grid2ipb	chr12:18492710-18493110
chr12	19289201	19289622	chr12	19289102	19289503	401	0.718175	1.75e-07	2.08e-05	csnk1e	chr12:19167229-19167629
chr12	19519626	19519937	chr12	19519401	19519802	401	-0.415963	0.000214912	0.00852212	rsl1d1	chr12:19397528-19397928
chr12	20111339	20111557	chr12	20111134	20111535	401	-0.812341	1.57e-07	1.89e-05	ubald1a	chr12:19989261-19989661
chr12	21447825	21448198	chr12	21447702	21448103	401	0.93324	3.83e-07	4.08e-05	ca10a	chr12:21326484-21326884
chr12	22237914	22238389	chr12	22237770	22238171	401	-0.368069	4.39e-05	0.00234779	ormdl3	chr12:22116552-22116952
chr12	22884413	22884829	chr12	22884287	22884688	401	0.94519	2.43e-06	0.000202548	rab18a	chr12:22763069-22763469
chr12	23403399	23403753	chr12	23403210	23403611	401	0.855549	4.57e-07	4.76e-05	bambia	chr12:23281992-23282392
chr12	23873041	23873241	chr12	23872761	23873162	401	1.04535	3.48e-09	6.73e-07	svila	chr12:23751543-23751943
chr12	24546197	24546486	chr12	24545973	24546374	401	-0.798653	8.37e-11	2.42e-08	fshr	chr12:24424755-24425155
chr12	24637801	24638118	chr12	24637605	24638006	401	1.06021	7.09e-11	2.08e-08	fshr	chr12:24516387-24516787
chr12	24745912	24746153	chr12	24745706	24746107	401	0.487234	0.000546276	0.0176342	fshr	chr12:24624488-24624888
chr12	25004506	25004751	chr12	25004321	25004722	401	0.583937	3.5e-06	0.000277922	calm2b	chr12:24885091-24885491
chr12	25335250	25335478	chr12	25335085	25335486	401	-0.616946	3.75e-05	0.00205294	zfp36l2	chr12:25243726-25244126
chr12	25586208	25586538	chr12	25585990	25586391	401	0.963853	0.00080123	0.0236452	six3b	chr12:25494631-25495031
chr12	25719074	25719274	chr12	25718736	25719137	401	-0.39134	0.00145439	0.0365859	six2b	chr12:25627377-25627777
chr12	25897364	25897608	chr12	25897093	25897494	401	1.58872	3.8e-16	3.87e-13	si:dkey-193p11.2	chr12:25805734-25806134
chr12	25965431	25966003	chr12	25965391	25965792	401	0.525453	0.000132547	0.00579093	sncgb	chr12:25874032-25874432
chr12	26793568	26794056	chr12	26793479	26793880	401	0.876287	0.000480654	0.0160238	zeb1b	chr12:26702120-26702520
chr12	26891423	26891735	chr12	26891189	26891590	401	0.867801	4.2e-05	0.00225731	znf438	chr12:26799830-26800230
chr12	27271927	27272362	chr12	27271761	27272162	401	0.57626	6.58e-06	0.00047506	arl4d	chr12:27180402-27180802
chr12	27429622	27430154	chr12	27429578	27429979	401	0.556588	0.000401518	0.0139346	meox1	chr12:27338219-27338619
chr12	27458137	27458412	chr12	27457907	27458308	401	1.59109	1.12e-15	1.03e-12	meox1	chr12:27366548-27366948
chr12	27706795	27706995	chr12	27706650	27707051	401	1.43636	7.82e-16	7.48e-13	etv4	chr12:27615291-27615691
chr12	27794252	27794535	chr12	27794096	27794497	401	0.469244	0.00155846	0.0384573	etv4	chr12:27702737-27703137
chr12	28508138	28508683	chr12	28508021	28508422	401	0.626534	4.49e-05	0.0023892	cdk5r1b	chr12:28393120-28393520
chr12	28522794	28523092	chr12	28522604	28523005	401	0.450969	0.00119785	0.0317275	cdk5r1b	chr12:28407703-28408103
chr12	29568220	29568572	chr12	29568039	29568440	401	-0.944885	5.02e-10	1.21e-07	gfra1b	chr12:29453138-29453538
chr12	29949451	29949887	chr12	29949261	29949662	401	1.06687	8.51e-07	8.21e-05	trub1	chr12:29834360-29834760
chr12	30059625	30059937	chr12	30059390	30059791	401	0.88345	3.73e-05	0.00204089	trub1	chr12:29944489-29944889
chr12	30631074	30631329	chr12	30630962	30631363	401	0.924627	2.73e-07	3.05e-05	nrap	chr12:30516061-30516461
chr12	31232195	31232395	chr12	31231967	31232368	401	0.628213	0.000136975	0.00594555	tcf7l2	chr12:31117066-31117466
chr12	31616460	31616780	chr12	31616298	31616699	401	-0.373287	0.000421538	0.0144767	cpn1	chr12:31501397-31501797
chr12	32884754	32884954	chr12	32884489	32884890	401	-0.469353	0.000727686	0.021974	c1qtnf1	chr12:32772186-32772586
chr12	33391938	33392303	chr12	33391764	33392165	401	-0.431166	0.000241975	0.0093605	ccdc57	chr12:33290782-33291182
chr12	33899645	33899928	chr12	33899539	33899940	401	0.698714	2.16e-05	0.00129842	mfsd13a	chr12:33798557-33798957
chr12	34310593	34311008	chr12	34310404	34310805	401	1.19562	6.14e-10	1.44e-07	socs3b	chr12:34209342-34209742
chr12	34572708	34572945	chr12	34572533	34572934	401	-0.690434	2.62e-05	0.00152575	fscn2b	chr12:34471471-34471871
chr12	34658064	34658941	chr12	34658356	34658757	401	0.489147	0.00106799	0.0292245	ndufaf8	chr12:34557294-34557694
chr12	34663049	34663313	chr12	34662832	34663233	401	0.518317	0.00182331	0.0430433	ndufaf8	chr12:34561770-34562170
chr12	35144488	35144806	chr12	35144254	35144655	401	-0.700426	0.000263895	0.0100082	si:ch73-127m5.2	chr12:35043192-35043592
chr12	35228175	35228873	chr12	35228186	35228587	401	-0.505757	0.000164629	0.00688218	si:ch73-127m5.2	chr12:35127124-35127524
chr12	35288027	35288396	chr12	35287919	35288320	401	-0.450762	6.04e-05	0.00305337	si:ch73-127m5.2	chr12:35186857-35187257
chr12	37367972	37368330	chr12	37367775	37368494	719	0.474015	0.00101597	0.028178	pmp22b	chr12:37193034-37193752
chr12	37995735	37996174	chr12	37995620	37996021	401	-0.524391	3.3e-06	0.000263645	rpl38	chr12:37821190-37821590
chr12	38392229	38392626	chr12	38392027	38392428	401	-1.30427	4.24e-14	2.71e-11	rpl38	chr12:38217607-38218007
chr12	38637068	38637343	chr12	38636827	38637228	401	1.14783	2.76e-12	1.16e-09	ttyh2	chr12:38462407-38462807
chr12	39695881	39696095	chr12	39695606	39696007	401	1.63945	1.32e-14	9.45e-12	abca5	chr12:39521106-39521506
chr12	40302227	40302540	chr12	40302038	40302439	401	0.583708	7.41e-05	0.00361115	bnip3	chr12:40127865-40128265
chr12	40750704	40751293	chr12	40750584	40750985	401	-0.748269	1.57e-05	0.000992871	ppp2r2d	chr12:41658572-41658972
chr12	42472332	42473519	chr12	42472274	42472675	401	-0.566275	1e-07	1.28e-05	ebf3a	chr12:42316986-42317386
chr12	42710113	42710338	chr12	42709588	42710238	650	1.25756	9.13e-08	1.18e-05	ebf3a	chr12:42436660-42437309
chr12	42894682	42894920	chr12	42894412	42894813	401	-0.614428	0.00159774	0.0391515	ebf3a	chr12:42857842-42858242
chr12	44585318	44585793	chr12	44585170	44585571	401	0.878884	4.89e-06	0.000368835	LOC562542	chr12:45316796-45317196
chr12	44955655	44956072	chr12	44955503	44955904	401	1.01913	3.28e-10	8.25e-08	foxi1	chr12:43791972-43792372
chr12	45041376	45041797	chr12	45041251	45041652	401	0.4579	0.00156017	0.038488	foxi1	chr12:43846154-43846554
chr12	46634616	46634959	chr12	46634435	46634836	401	0.575557	5.97e-05	0.00302469	trim16	chr12:46641213-46641613
chr12	46653909	46654130	chr12	46653716	46654117	401	0.455308	0.00154285	0.0381863	trim16	chr12:46660494-46660894
chr12	48390802	48391068	chr12	48390582	48390983	401	0.525686	3.2e-05	0.00180253	scd	chr12:48407261-48407661
chr12	49124854	49125124	chr12	49124684	49125085	401	0.804394	3.79e-07	4.05e-05	bub3	chr12:49171272-49171672
chr13	1473739	1473941	chr13	1473498	1473899	401	1.19749	1.79e-12	7.93e-10	bag2	chr13:1343208-1343608
chr13	1480063	1480300	chr13	1479959	1480360	401	0.564127	2.9e-05	0.00166002	bag2	chr13:1349669-1350069
chr13	1664642	1665075	chr13	1664468	1664869	401	0.68561	0.000506227	0.0166387	bmp5	chr13:1532946-1533346
chr13	1734726	1735029	chr13	1734555	1734956	401	0.659452	7.22e-08	9.63e-06	bmp5	chr13:1603033-1603433
chr13	1757827	1758190	chr13	1757645	1758046	401	0.715659	3.4e-10	8.53e-08	bmp5	chr13:1626355-1626755
chr13	2020190	2020516	chr13	2019923	2020324	401	-0.921897	6.8e-05	0.00336388	hcrtr2	chr13:1888633-1889033
chr13	2052465	2052665	chr13	2052226	2052627	401	-0.791947	7.41e-08	9.82e-06	hcrtr2	chr13:1920936-1921336
chr13	2448415	2448796	chr13	2448255	2448656	401	-0.580127	0.000850542	0.0246927	fbxo9	chr13:2205369-2205769
chr13	3073822	3074145	chr13	3073683	3074084	401	1.0647	6.92e-09	1.24e-06	pkdcca	chr13:2938866-2939266
chr13	3637117	3637475	chr13	3636908	3637671	763	-0.919431	6.95e-17	8.51e-14	prkn	chr13:3503682-3504444
chr13	4518047	4518274	chr13	4517827	4518228	401	0.908379	2.37e-05	0.00140342	pde10a	chr13:4389332-4389732
chr13	5094574	5094856	chr13	5094366	5094767	401	0.837458	2.07e-06	0.000176571	abcg2c	chr13:4965781-4966181
chr13	5417425	5417720	chr13	5417226	5417627	401	1.42746	5.68e-13	2.81e-10	meis1b	chr13:5288641-5289041
chr13	5609623	5609978	chr13	5609488	5609889	401	0.723242	3.3e-05	0.00184609	meis1b	chr13:5480903-5481303
chr13	5811247	5811615	chr13	5811122	5811523	401	-0.720635	1.22e-05	0.000805745	spred2b	chr13:5682646-5683046
chr13	9623234	9624049	chr13	9623504	9623905	401	0.720645	4.13e-09	7.82e-07	wdr32	chr13:9291482-9291882
chr13	9966858	9967135	chr13	9966590	9966991	401	1.12247	7.01e-12	2.67e-09	si:ch211-117n7.7	chr13:9633770-9634170
chr13	9994382	9994592	chr13	9994126	9994527	401	0.710228	8.35e-06	0.000581342	rnaset2	chr13:9661306-9661706
chr13	10375034	10375693	chr13	10375212	10375613	401	-0.796946	8.42e-18	1.35e-14	six3a	chr13:10242738-10243138
chr13	10693233	10693534	chr13	10693002	10693403	401	-0.571787	0.000272598	0.0102769	ppm1ba	chr13:10560528-10560928
chr13	11806139	11806339	chr13	11805823	11806224	401	1.31283	9.2e-17	1.08e-13	mir146a	chr13:11673349-11673749
chr13	12676102	12676360	chr13	12675838	12676239	401	1.17228	3.27e-08	4.78e-06	eif4eb	chr13:12543364-12543764
chr13	13144895	13145140	chr13	13144672	13145073	401	-0.996158	1.83e-19	4.09e-16	letm1	chr13:13012198-13012598
chr13	13203907	13204180	chr13	13203725	13204126	401	0.892666	5.91e-07	5.97e-05	fgfr3	chr13:13071251-13071651
chr13	13243323	13243686	chr13	13243152	13243553	401	0.367636	0.000219397	0.00865836	fgfr3	chr13:13111000-13111400
chr13	13294777	13295262	chr13	13294681	13295082	401	-0.559168	1.36e-07	1.67e-05	fgfr3	chr13:13163549-13163949
chr13	15886139	15886384	chr13	15885935	15886336	401	1.16292	1.02e-08	1.73e-06	ttl	chr13:15754944-15755344
chr13	16933028	16933388	chr13	16932864	16933265	401	-0.709833	5.21e-08	7.24e-06	kcnma1a	chr13:16801873-16802273
chr13	17022840	17023179	chr13	17022605	17023006	401	-0.604861	2.13e-05	0.0012825	lrmda	chr13:16891614-16892014
chr13	17100142	17100628	chr13	17100035	17100436	401	-0.360976	9.35e-05	0.00437425	lrmda	chr13:16969044-16969444
chr13	17221422	17221846	chr13	17221317	17221718	401	1.35306	1.41e-12	6.36e-10	lrmda	chr13:17090326-17090726
chr13	17387304	17387963	chr13	17387248	17387649	401	-0.72576	7.35e-06	0.000521152	lrmda	chr13:17256257-17256657
chr13	17411862	17412202	chr13	17411758	17412159	401	-0.521133	6.61e-05	0.00328509	lrmda	chr13:17280767-17281167
chr13	17424597	17424956	chr13	17424434	17425229	795	-0.532082	0.000514417	0.0168397	lrmda	chr13:17293443-17294237
chr13	18250764	18251052	chr13	18250523	18250924	401	0.683536	2.65e-05	0.00154023	slc25a16	chr13:18119532-18119932
chr13	18283111	18283429	chr13	18282899	18283300	401	0.69509	0.00183678	0.0432426	eif4e1c	chr13:18151908-18152308
chr13	18594739	18595114	chr13	18594547	18594948	401	-0.50707	1.23e-05	0.000807491	mat1a	chr13:18463556-18463956
chr13	18600877	18601358	chr13	18600753	18601154	401	-0.404112	5.3e-05	0.00274114	mat1a	chr13:18469762-18470162
chr13	18943790	18944197	chr13	18943657	18944058	401	-0.335862	0.00073294	0.0220949	lzts2a	chr13:18812666-18813066
chr13	19083798	19084163	chr13	19083620	19084021	401	-0.547767	1.57e-06	0.000138836	eif3s10	chr13:18952629-18953029
chr13	19583573	19583779	chr13	19583374	19583775	401	-0.514266	2.46e-06	0.000205101	fam204a	chr13:19452393-19452793
chr13	20802965	20803217	chr13	20802710	20803111	401	1.55821	6.53e-13	3.18e-10	si:ch1073-126c3.2	chr13:20671729-20672129
chr13	20812174	20812476	chr13	20811975	20812376	401	0.851505	3.52e-11	1.12e-08	si:ch1073-126c3.2	chr13:20680994-20681394
chr13	23144661	23144871	chr13	23144399	23144800	401	0.687842	0.000523002	0.0170425	kifbp	chr13:23013950-23014350
chr13	23176417	23176617	chr13	23176171	23176572	401	0.389164	0.000812888	0.0239165	kifbp	chr13:23045722-23046122
chr13	23188969	23189308	chr13	23188778	23189179	401	0.450733	4.98e-06	0.000374249	khdrbs2	chr13:23058329-23058729
chr13	24516598	24516893	chr13	24516430	24516831	401	1.25959	3.3e-16	3.41e-13	sertad2b	chr13:24385981-24386381
chr13	24671475	24671798	chr13	24671308	24671709	401	0.580598	6.42e-07	6.4e-05	adam8a	chr13:24540859-24541259
chr13	24691029	24691284	chr13	24690496	24691214	718	1.82527	4.32e-28	4.86e-24	spef1	chr13:24560047-24560764
chr13	24794662	24794881	chr13	24794341	24794742	401	-0.320891	0.00195444	0.0452319	slka	chr13:24663892-24664292
chr13	25134524	25134861	chr13	25134317	25134718	401	0.777298	1.23e-08	2.04e-06	adka	chr13:25003868-25004268
chr13	25196986	25197316	chr13	25196802	25197716	914	0.514075	2.54e-06	0.000210679	adka	chr13:25066353-25067266
chr13	26254531	26255058	chr13	26254505	26254906	401	-0.611961	0.000434466	0.0148173	bcl11aa	chr13:26124056-26124456
chr13	27453359	27453577	chr13	27453119	27453520	401	0.522271	0.000849191	0.024665	ddx43	chr13:27322670-27323070
chr13	27458635	27458935	chr13	27458407	27458808	401	0.334849	0.00201896	0.0463129	ddx43	chr13:27327958-27328358
chr13	27802818	27803213	chr13	27802621	27803022	401	-0.644313	0.000149896	0.00639096	mir30c	chr13:27672172-27672572
chr13	28334879	28335386	chr13	28334826	28335227	401	-0.646914	1.97e-06	0.000169203	lbx1a	chr13:28204377-28204777
chr13	28926827	28927293	chr13	28926678	28927079	401	-1.06138	2.1e-20	5.74e-17	ly6pge	chr13:28796229-28796629
chr13	30727077	30727499	chr13	30726884	30727604	720	1.15866	8.64e-08	1.12e-05	tmem72	chr13:30596435-30597154
chr13	30826669	30826874	chr13	30826448	30826849	401	1.53271	9.85e-12	3.63e-09	cxcl12a	chr13:30695999-30696399
chr13	30860801	30861012	chr13	30860603	30861004	401	1.54881	3.01e-13	1.59e-10	drgx	chr13:30730154-30730554
chr13	30976719	30976967	chr13	30976101	30976866	765	-0.35321	0.00025079	0.00963003	vstm4a	chr13:30845652-30846416
chr13	31105212	31105521	chr13	31104960	31105628	668	0.557952	3.77e-05	0.00205879	mapk8a	chr13:30974511-30975178
chr13	31339478	31339933	chr13	31339260	31339661	401	0.965501	3.19e-11	1.02e-08	rrp12	chr13:31208811-31209211
chr13	31786893	31787276	chr13	31786753	31787154	401	0.752193	4.29e-06	0.000330179	hif1aa	chr13:31656304-31656704
chr13	32074607	32074912	chr13	32074534	32074935	401	-0.847419	1.91e-07	2.24e-05	osr1	chr13:31944085-31944485
chr13	32167040	32167266	chr13	32166793	32167194	401	-0.509208	0.00119448	0.0316653	osr1	chr13:32036344-32036744
chr13	32926364	32926575	chr13	32926068	32926469	401	1.74966	8.22e-13	3.92e-10	si:dkey-18j18.3	chr13:32795619-32796019
chr13	32996320	32996587	chr13	32996125	32996526	401	0.833173	3.48e-09	6.72e-07	arg2	chr13:32865676-32866076
chr13	33170595	33170990	chr13	33170499	33170900	401	-0.631471	7.06e-05	0.0034695	fbln5	chr13:33040050-33040450
chr13	33959185	33959532	chr13	33959046	33959447	401	0.881137	6.6e-07	6.56e-05	flrt3	chr13:33833031-33833431
chr13	34395113	34395500	chr13	34395012	34395413	401	1.1354	3.39e-12	1.38e-09	tasp1	chr13:34269007-34269407
chr13	34822359	34822828	chr13	34822177	34822578	401	-0.91672	1.03e-19	2.44e-16	ism1	chr13:34696172-34696572
chr13	35415319	35415542	chr13	35415121	35415522	401	1.14759	4.55e-21	1.41e-17	slx4ip	chr13:35289290-35289690
chr13	35646416	35646931	chr13	35646276	35646677	401	0.647403	0.000370713	0.0131007	erlec1	chr13:35520445-35520845
chr13	36342545	36342891	chr13	36342362	36342763	401	0.714156	0.00137039	0.0350398	cox16	chr13:36216531-36216931
chr13	39251816	39252016	chr13	39251607	39252008	401	1.15943	3.44e-11	1.09e-08	zgc:172136	chr13:39125718-39126118
chr13	40268081	40268427	chr13	40267927	40268328	401	0.684964	4.6e-07	4.79e-05	zgc:123010	chr13:40142038-40142438
chr13	40595651	40595903	chr13	40595408	40595809	401	-0.956305	2.68e-07	3e-05	cnnm1	chr13:40469519-40469919
chr13	40599081	40599333	chr13	40598861	40599262	401	-0.841134	0.000103224	0.00472942	hps1	chr13:40472972-40473372
chr13	41087690	41087910	chr13	41087447	41087848	401	1.86938	1.19e-28	1.66e-24	dkk1a	chr13:40961558-40961958
chr13	42096256	42096737	chr13	42096120	42096521	401	0.935083	2.65e-05	0.00154011	cdc42ep3	chr13:41970061-41970461
chr13	42450346	42450670	chr13	42450138	42450539	401	1.07745	5.12e-11	1.57e-08	cpeb3	chr13:42324079-42324479
chr13	42599025	42599236	chr13	42598784	42599185	401	0.652418	5.15e-06	0.000385955	mlh1	chr13:42472725-42473125
chr13	44629734	44630379	chr13	44629659	44630060	401	-1.03909	3.58e-27	3.17e-23	zfand3	chr13:44492756-44493156
chr13	44726248	44726698	chr13	44726158	44726559	401	-0.438102	0.00119568	0.0316852	zfand3	chr13:44589255-44589655
chr13	44983847	44984304	chr13	44983724	44984125	401	0.965988	4.95e-17	6.29e-14	khdrbs1a	chr13:44846821-44847221
chr13	46062603	46062826	chr13	46062406	46062807	401	-0.543047	8.7e-05	0.00412662	bsdc1	chr13:45925683-45926083
chr13	46073630	46074048	chr13	46073493	46073894	401	1.20702	4.88e-08	6.83e-06	bsdc1	chr13:45936770-45937170
chr13	47377631	47377920	chr13	47377678	47378079	401	0.901133	2.22e-05	0.0013259	bcl2l11	chr13:47087854-47088254
chr13	47643192	47643511	chr13	47643053	47643454	401	0.64534	0.000529752	0.0172051	lhcgr	chr13:47353229-47353629
chr13	47956034	47956379	chr13	47955897	47956298	401	0.752868	2.35e-11	7.8e-09	itga9	chr13:47664658-47665058
chr13	48641436	48641775	chr13	48641311	48641712	401	-0.69786	1.1e-05	0.000739253	ntpcr	chr13:48350436-48350836
chr13	48690714	48690961	chr13	48690390	48690791	401	0.96677	4.11e-05	0.00221993	ntpcr	chr13:48399515-48399915
chr13	49326710	49326990	chr13	49326550	49326951	401	1.48758	1.97e-11	6.69e-09	irf2bp2a	chr13:49035873-49036273
chr13	49462306	49462577	chr13	49462092	49462493	401	0.983485	0.000548733	0.0176939	irf2bp2a	chr13:49171415-49171815
chr13	51350641	51350999	chr13	51350538	51350939	401	-1.21062	1.47e-17	2.16e-14	nkx6.2	chr13:51043909-51044309
chr13	51639724	51639934	chr13	51639532	51639933	401	0.855066	1.52e-06	0.000135691	klc1b	chr13:51449752-51450152
chr13	51868159	51868558	chr13	51867991	51868392	401	-0.504341	0.000435234	0.0148384	lbh	chr13:51626945-51627345
chr13	51880686	51880986	chr13	51880119	51880883	764	1.31978	2.22e-08	3.43e-06	lbh	chr13:51639680-51640443
chr13	52114587	52115031	chr13	52114504	52115172	668	-0.33812	0.00065155	0.0202316	srfb	chr13:51571693-51572360
chr14	597725	598088	chr14	597554	597955	401	-0.535866	9.03e-07	8.63e-05	dele1	chr14:634590-634990
chr14	3455285	3455522	chr14	3455026	3455427	401	1.06459	6.74e-11	1.99e-08	gstp2	chr14:3347721-3348121
chr14	4266159	4266540	chr14	4266002	4266403	401	1.04994	5.54e-07	5.64e-05	dhrs13l1	chr14:4159024-4159424
chr14	5035220	5035501	chr14	5035036	5035437	401	0.7362	1.26e-07	1.55e-05	nanos1	chr14:4728203-4728603
chr14	5127048	5127331	chr14	5126784	5127541	757	1.33906	1.73e-09	3.63e-07	nanos1	chr14:4819951-4820707
chr14	5436184	5436565	chr14	5436047	5436448	401	0.530602	0.000651871	0.0202376	pcgf1	chr14:5129214-5129614
chr14	5598537	5598942	chr14	5598364	5598765	401	0.998925	3.73e-09	7.15e-07	npm1b	chr14:5291531-5291931
chr14	5936771	5937044	chr14	5936489	5936890	401	-0.602678	7.73e-05	0.00373582	kctd8	chr14:5629656-5630056
chr14	6139896	6140303	chr14	6139616	6140165	549	-0.478624	0.000139789	0.00603575	bscl2l	chr14:5832783-5833331
chr14	6298104	6298483	chr14	6297941	6298342	401	1.51405	5.48e-22	2.09e-18	hdx	chr14:5991108-5991508
chr14	7260154	7260364	chr14	7259889	7260290	401	-0.469564	0.000166146	0.00692978	trappc11	chr14:6953481-6953881
chr14	7682874	7683349	chr14	7682781	7683182	401	1.4656	5.67e-11	1.71e-08	brd8	chr14:7376373-7376773
chr14	7963242	7963694	chr14	7963135	7963536	401	-0.779413	3.23e-07	3.52e-05	zgc:110843	chr14:7657022-7657422
chr14	8655071	8655568	chr14	8655024	8655425	401	-0.641703	3.98e-12	1.59e-09	zgc:162144	chr14:8348911-8349311
chr14	8769271	8769665	chr14	8769160	8769561	401	-0.444802	9.02e-05	0.0042512	trmt112	chr14:8463047-8463447
chr14	10700932	10701136	chr14	10700772	10701173	401	-0.714077	9.16e-06	0.000629614	atrx	chr14:10394759-10395159
chr14	16016545	16016866	chr14	16016318	16016719	401	-0.784379	2.08e-08	3.25e-06	npy7r	chr14:15710756-15711156
chr14	16410089	16410407	chr14	16409873	16410274	401	0.678853	6.38e-05	0.00319071	itln3	chr14:16104221-16104621
chr14	17837683	17838011	chr14	17837462	17837863	401	-0.635232	0.00133818	0.0344324	rab33a	chr14:17531810-17532210
chr14	19301014	19301406	chr14	19300879	19301280	401	0.867096	4.43e-05	0.00236509	fmr1	chr14:18999433-18999833
chr14	19340972	19341246	chr14	19340542	19341149	607	-0.6845	4.47e-06	0.000342656	fmr1	chr14:19039096-19039702
chr14	20578687	20578985	chr14	20578452	20578853	401	0.721147	0.000844197	0.0245661	ids	chr14:20281208-20281608
chr14	20943138	20943421	chr14	20942920	20943321	401	0.601288	0.000419061	0.0144121	zgc:66433	chr14:20645676-20646076
chr14	20984551	20984851	chr14	20984352	20984753	401	0.955416	3.41e-09	6.59e-07	zgc:66433	chr14:20687108-20687508
chr14	21173397	21173731	chr14	21173196	21173597	401	1.28916	4e-15	3.3e-12	zgc:136929	chr14:20875952-20876352
chr14	21265770	21266153	chr14	21265624	21266025	401	0.911427	8.19e-06	0.00057172	smim19	chr14:20968380-20968780
chr14	22022286	22022665	chr14	22021794	22022515	721	1.06056	4.84e-11	1.49e-08	ssrp1a	chr14:21724550-21725270
chr14	23029886	23030293	chr14	23029757	23030158	401	0.716189	0.000282585	0.0105817	smyd5	chr14:22732513-22732913
chr14	23185364	23185821	chr14	23185288	23185689	401	-0.621286	0.000430452	0.0147108	med12	chr14:22888044-22888444
chr14	24185264	24185506	chr14	24185188	24185589	401	1.50449	8.19e-16	7.79e-13	stc2a	chr14:23887944-23888344
chr14	24337835	24338212	chr14	24337743	24338144	401	0.688836	0.000586953	0.018635	fam13b	chr14:24040499-24040899
chr14	24689176	24689376	chr14	24689009	24689410	401	0.798574	0.000673219	0.020716	slit3	chr14:24391765-24392165
chr14	24814284	24814602	chr14	24814101	24814502	401	-0.698478	1.32e-05	0.000858082	slit3	chr14:24516857-24517257
chr14	25639623	25639876	chr14	25639445	25639846	401	1.03505	1.46e-18	2.7e-15	slc25a48	chr14:25342201-25342601
chr14	27572887	27573137	chr14	27572654	27573055	401	-0.436442	0.000586954	0.018635	tsc22d3	chr14:27274550-27274950
chr14	27950704	27950904	chr14	27950483	27950884	401	0.329126	0.00176773	0.0421267	tsc22d3	chr14:27652379-27652779
chr14	27952430	27952836	chr14	27952283	27952684	401	0.380587	0.00116633	0.0311156	tsc22d3	chr14:27654179-27654579
chr14	27967326	27967555	chr14	27967059	27967733	674	-0.589873	8.54e-05	0.00406357	tsc22d3	chr14:27668955-27669628
chr14	30683707	30684057	chr14	30683265	30684069	804	0.746088	6.03e-06	0.000441149	efemp2a	chr14:30342952-30343755
chr14	30704140	30704470	chr14	30703748	30704149	401	0.416098	9.59e-05	0.00446044	efemp2a	chr14:30363435-30363835
chr14	30715222	30715482	chr14	30715077	30715478	401	0.993267	5.67e-08	7.8e-06	fibpa	chr14:30374764-30375164
chr14	30829244	30829689	chr14	30829147	30829548	401	-0.529306	0.000366891	0.0130056	cfl1	chr14:30488834-30489234
chr14	30840242	30840442	chr14	30839853	30840254	401	0.42585	0.001732	0.0415324	ubl3b	chr14:30499540-30499940
chr14	33176034	33176247	chr14	33175836	33176237	401	-0.776276	0.000221368	0.00871876	pdzd11	chr14:32835523-32835923
chr14	33201706	33202112	chr14	33201600	33202001	401	0.909605	2.01e-05	0.00122112	pdzd11	chr14:32861287-32861687
chr14	33267732	33268128	chr14	33267624	33268025	401	0.474268	0.000461876	0.0155409	pdzd11	chr14:32927311-32927711
chr14	33690369	33690809	chr14	33690168	33690569	401	1.61172	1.02e-24	5.73e-21	apln	chr14:33349855-33350255
chr14	33815823	33816176	chr14	33815567	33815968	401	-0.489269	5.7e-06	0.000420508	ocrl	chr14:33475254-33475654
chr14	34121890	34122090	chr14	34121648	34122049	401	-0.997427	2.05e-11	6.92e-09	med7	chr14:33781335-33781735
chr14	34457892	34458712	chr14	34458062	34458463	401	-0.448041	2.91e-05	0.00166373	wnt8a	chr14:34117749-34118149
chr14	34457892	34458712	chr14	34458062	34458463	401	-0.448041	2.91e-05	0.00166373	wnt8a	chr14:34117749-34118149
chr14	35954488	35954715	chr14	35954285	35954686	401	0.404951	0.00145523	0.0365989	zgc:77938	chr14:35613972-35614372
chr14	37872326	37872580	chr14	37872169	37872570	401	0.976119	5.16e-07	5.3e-05	rnasel3	chr14:37531856-37532256
chr14	38748064	38748329	chr14	38747910	38748311	401	0.587285	0.000329487	0.0119527	mir145	chr14:38407597-38407997
chr14	39371955	39372346	chr14	39371791	39372192	401	-1.05423	1.17e-11	4.19e-09	glra4a	chr14:39003794-39004194
chr14	39862257	39862544	chr14	39862083	39862484	401	0.728055	0.000199084	0.00802628	pcdh19	chr14:39494086-39494486
chr14	39903619	39903943	chr14	39903406	39903807	401	1.12174	1.08e-07	1.36e-05	pcdh19	chr14:39535409-39535809
chr14	39976231	39976431	chr14	39975962	39976363	401	0.951497	0.000442621	0.0150457	pcdh19	chr14:39607965-39608365
chr14	40177668	40177869	chr14	40177341	40177742	401	0.847888	5.09e-07	5.23e-05	pcdh19	chr14:39809344-39809744
chr14	40306254	40306586	chr14	40305950	40306515	565	-0.7445	9.11e-06	0.000626574	pcdh19	chr14:39937953-39938517
chr14	40344686	40344909	chr14	40344165	40344925	760	0.656478	3.02e-06	0.000244062	pcdh19	chr14:39976168-39976927
chr14	40356752	40357354	chr14	40356709	40357110	401	0.508791	7.46e-05	0.00362903	pcdh19	chr14:39988712-39989112
chr14	40735611	40735958	chr14	40735485	40735886	401	0.949042	1.1e-05	0.000737031	elf1	chr14:40368232-40368632
chr14	41091870	41092127	chr14	41091559	41091960	401	0.550699	0.00021722	0.0085923	drp2	chr14:40724306-40724706
chr14	42043736	42044046	chr14	42043513	42043914	401	-0.56642	1.56e-05	0.000991734	pcdh18b	chr14:41676260-41676660
chr14	42704197	42704676	chr14	42704179	42704580	401	0.913379	1.54e-11	5.39e-09	pcdh10b	chr14:42336926-42337326
chr14	45371367	45371811	chr14	45371184	45371585	401	0.668869	1.56e-05	0.000991621	ttc9c	chr14:46383893-46384293
chr14	45379346	45379663	chr14	45379023	45379424	401	0.517659	0.00186046	0.0436384	ttc9c	chr14:46391732-46392132
chr14	46734990	46735350	chr14	46734865	46735266	401	-0.492987	8.58e-06	0.000594927	ldb2a	chr14:47747785-47748185
chr14	47355989	47356195	chr14	47355702	47356103	401	-0.592338	8.22e-05	0.0039365	fstl5	chr14:48368907-48369307
chr14	48357317	48357915	chr14	48357308	48357709	401	0.452044	0.00142348	0.035984	rxfp1	chr14:49472932-49473332
chr14	48644593	48644827	chr14	48644025	48644618	593	1.1395	5.02e-07	5.17e-05	cnot6b	chr14:49656269-49656861
chr14	48681449	48681746	chr14	48680866	48681652	786	-0.859043	1.8e-08	2.86e-06	cnot6b	chr14:49693110-49693895
chr14	48847609	48847911	chr14	48847355	48847756	401	0.901124	6.41e-05	0.00320176	zgc:154054	chr14:49859599-49859999
chr14	49264294	49264573	chr14	49264100	49264501	401	-0.555485	0.00130749	0.0338512	anxa6	chr14:50276344-50276744
chr14	49558159	49558829	chr14	49558259	49558660	401	0.557713	0.000220391	0.00868856	dctn4	chr14:50564407-50564807
chr14	49587474	49587713	chr14	49587257	49587658	401	1.2193	7.86e-14	4.78e-11	nfkb1	chr14:50593405-50593805
chr14	51575143	51575470	chr14	51574953	51575354	401	0.957519	1.8e-08	2.86e-06	ube2d2l	chr14:51073651-51074051
chr14	52326040	52326288	chr14	52325835	52326236	401	0.665424	1.03e-08	1.74e-06	cox18	chr14:51610142-51610542
chr14	52326697	52326940	chr14	52326500	52326901	401	1.58941	2.8e-08	4.19e-06	cox18	chr14:51610807-51611207
chr15	62438	62999	chr15	62537	63617	1080	0.411971	0.000824116	0.0241364	med17	chr15:134729-135808
chr15	394589	394981	chr15	394374	394775	401	-0.521661	7.67e-05	0.00371136	nipsnap2	chr15:484468-484868
chr15	1110404	1110784	chr15	1110226	1110627	401	1.06076	2.26e-11	7.51e-09	p2ry12	chr15:1149424-1149824
chr15	1559768	1560064	chr15	1559528	1559929	401	0.806629	1.42e-05	0.000914844	mir16a	chr15:1594620-1595020
chr15	2759877	2760531	chr15	2759847	2760248	401	0.786475	0.00159023	0.0390215	ppp5c	chr15:2796565-2796965
chr15	2769652	2770043	chr15	2769563	2769964	401	1.06851	9.33e-05	0.00437031	ppp5c	chr15:2806281-2806681
chr15	3309282	3309888	chr15	3309160	3309561	401	-0.452068	0.000189855	0.00771645	foxo1a	chr15:3321655-3322055
chr15	3722366	3722764	chr15	3722191	3722592	401	-0.759572	8.66e-08	1.13e-05	clrn1	chr15:3730027-3730427
chr15	3879627	3879827	chr15	3879476	3879877	401	0.730309	6.66e-05	0.00330576	lpar6a	chr15:4133756-4134156
chr15	4520597	4520932	chr15	4520554	4520955	401	-0.452195	0.000135658	0.00589822	tfdp2	chr15:4529408-4529808
chr15	5619031	5619231	chr15	5618856	5619257	401	0.535161	2.61e-05	0.00151893	wdr62	chr15:5631006-5631406
chr15	8265538	8265796	chr15	8265351	8265752	401	-0.940589	7.5e-10	1.72e-07	tnfrsf19	chr15:8289281-8289681
chr15	8865892	8866174	chr15	8865645	8866046	401	0.754801	3.72e-07	3.98e-05	rab4b	chr15:8889575-8889975
chr15	9185114	9185419	chr15	9184868	9185269	401	1.52671	4.73e-14	2.99e-11	calm3a	chr15:9208798-9209198
chr15	10056002	10056291	chr15	10055748	10056149	401	0.48705	6.69e-05	0.00331879	tenm4	chr15:10133354-10133754
chr15	12512812	12513136	chr15	12512694	12513095	401	0.742498	0.00021424	0.00850159	scn4ba	chr15:12581278-12581678
chr15	13217100	13217349	chr15	13216817	13217592	775	-0.848544	0.000155059	0.00656751	zgc:172282	chr15:13267581-13268355
chr15	13294584	13294818	chr15	13294724	13295628	904	-0.455886	0.00123292	0.0323979	zgc:172282	chr15:13345488-13346391
chr15	14450385	14450841	chr15	14450253	14450654	401	0.497517	0.00163608	0.0398424	dpf1	chr15:14514297-14514697
chr15	15366825	15367045	chr15	15366636	15367037	401	0.758056	0.000179313	0.00736784	mir142b	chr15:15430615-15431015
chr15	15470129	15470584	chr15	15470287	15471090	803	0.394116	0.000578556	0.0184316	rab34a	chr15:15534266-15535068
chr15	15624464	15624780	chr15	15624286	15624687	401	0.833434	2e-06	0.000171073	traf4a	chr15:15688265-15688665
chr15	15871296	15871543	chr15	15871139	15871836	697	1.32196	2.33e-10	6.06e-08	dusp14	chr15:15935118-15935814
chr15	16762292	16762587	chr15	16762142	16762543	401	0.783673	0.000100109	0.00461618	tyw1	chr15:16826121-16826521
chr15	17234281	17234573	chr15	17233667	17234568	901	0.494383	0.000383472	0.0134555	cltcb	chr15:17297646-17298546
chr15	17517379	17517985	chr15	17517257	17517658	401	-0.491106	3.13e-05	0.00176856	rps6kb1b	chr15:17581236-17581636
chr15	17525855	17526327	chr15	17525689	17526090	401	0.552028	0.000914036	0.0260471	rps6kb1b	chr15:17589668-17590068
chr15	18099866	18100195	chr15	18099755	18100156	401	1.42477	2.91e-13	1.54e-10	arcn1b	chr15:18163734-18164134
chr15	18320560	18321021	chr15	18320424	18320825	401	-0.527393	8.94e-06	0.000616305	or131-2	chr15:18384403-18384803
chr15	18359135	18359390	chr15	18358860	18359261	401	-0.751063	3.93e-07	4.17e-05	or131-2	chr15:18422839-18423239
chr15	19207319	19207646	chr15	19207177	19207578	401	1.04185	4.66e-09	8.72e-07	vps26b	chr15:19271446-19271846
chr15	20217401	20217706	chr15	20216909	20217630	721	0.806439	5.71e-06	0.000420859	ppp1r14ab	chr15:20281178-20281898
chr15	20333542	20333750	chr15	20333339	20333740	401	0.950396	9.2e-08	1.19e-05	il15l	chr15:20397608-20398008
chr15	21731012	21731499	chr15	21730912	21731313	401	-0.586047	8.11e-09	1.41e-06	ppp2r1bb	chr15:21795181-21795581
chr15	21767435	21767909	chr15	21767234	21767635	401	-0.556172	0.000132624	0.00579378	ppp2r1bb	chr15:21831503-21831903
chr15	21793662	21794170	chr15	21793591	21793992	401	-0.522805	4.09e-07	4.33e-05	ppp2r1bb	chr15:21857860-21858260
chr15	22361057	22361354	chr15	22361156	22361557	401	1.13774	4.67e-06	0.000355029	hepacama	chr15:22425425-22425825
chr15	22375714	22376069	chr15	22375585	22375986	401	1.28789	1.92e-08	3.02e-06	tlcd5a	chr15:22439854-22440254
chr15	23064386	23064633	chr15	23064096	23064497	401	-0.724826	1.39e-06	0.000125548	ccdc153	chr15:23128832-23129232
chr15	23365663	23365878	chr15	23365379	23365780	401	0.381232	0.000255132	0.00975213	c1qtnf5	chr15:23430115-23430515
chr15	23374450	23374650	chr15	23374204	23374605	401	0.838076	9.87e-10	2.19e-07	c1qtnf5	chr15:23438940-23439340
chr15	23741032	23741369	chr15	23740870	23741271	401	0.45955	0.000544239	0.0175788	sae1	chr15:23805606-23806006
chr15	23952614	23953026	chr15	23952494	23952895	401	-0.683432	0.000933087	0.0264223	appbp2	chr15:24017230-24017630
chr15	24359008	24359323	chr15	24358858	24359259	401	-0.7555	8.41e-06	0.00058505	pipox	chr15:24423594-24423994
chr15	24485754	24486290	chr15	24485736	24486137	401	-0.493398	4.36e-05	0.00233349	dhrs13b.1	chr15:24550472-24550872
chr15	24978862	24979134	chr15	24978693	24979410	717	1.04097	8.63e-10	1.94e-07	zgc:136683	chr15:25043429-25044145
chr15	25138968	25139467	chr15	25138894	25139295	401	-0.549409	0.000367742	0.0130208	vps53	chr15:25203630-25204030
chr15	25147517	25147969	chr15	25147446	25147847	401	0.711549	8.58e-07	8.26e-05	vps53	chr15:25212182-25212582
chr15	25663217	25663831	chr15	25663624	25664025	401	-0.569765	0.00142208	0.0359561	hic1	chr15:25728360-25728760
chr15	25663217	25663831	chr15	25663133	25663534	401	-0.606442	2.31e-05	0.00137315	hic1	chr15:25727869-25728269
chr15	25791358	25792152	chr15	25791472	25791873	401	-0.572036	0.000166588	0.0069453	mir212	chr15:25856208-25856608
chr15	25820777	25821525	chr15	25820758	25821159	401	-0.855891	7.47e-09	1.32e-06	mir212	chr15:25885494-25885894
chr15	26024735	26025077	chr15	26024615	26025016	401	-0.406918	0.000196584	0.00794038	dph1	chr15:26089351-26089751
chr15	26737883	26738087	chr15	26737673	26738074	401	0.648519	0.000242594	0.00937936	slc47a4	chr15:26804798-26805198
chr15	26849889	26850114	chr15	26849573	26849974	401	0.481037	0.000194367	0.00786368	ccdc9	chr15:26916698-26917098
chr15	27291522	27291907	chr15	27291399	27291800	401	1.37343	8.36e-12	3.13e-09	tbx2b	chr15:27358524-27358924
chr15	28227483	28227683	chr15	28227304	28227705	401	0.502415	8.76e-05	0.00414955	vtna	chr15:28294429-28294829
chr15	28577201	28577686	chr15	28577122	28577523	401	-0.393896	0.000205272	0.00822725	slc6a4a	chr15:28644247-28644647
chr15	28729226	28730021	chr15	28729285	28729686	401	-0.540139	2.6e-06	0.000214955	nova2	chr15:28796410-28796810
chr15	29249509	29249890	chr15	29249373	29249774	401	1.65846	2.11e-25	1.34e-21	rap1gap2a	chr15:29316498-29316898
chr15	29411290	29411674	chr15	29411118	29411519	401	0.814903	0.00010514	0.00480387	serpinh1b	chr15:29478243-29478643
chr15	29451167	29451523	chr15	29451069	29451470	401	-0.761	1.75e-06	0.000152703	serpinh1b	chr15:29518194-29518594
chr15	29693941	29694157	chr15	29693681	29694082	401	0.50564	0.0015877	0.0389766	zgc:153372	chr15:29760806-29761206
chr15	29789856	29790124	chr15	29789710	29790111	401	0.595815	1.44e-06	0.000129136	mir99-1	chr15:29856835-29857235
chr15	30091962	30092379	chr15	30091827	30092228	401	1.00245	4.02e-07	4.26e-05	nlk2	chr15:30211087-30211487
chr15	30670451	30670860	chr15	30670303	30670704	401	-0.933669	4.18e-08	5.95e-06	msi2b	chr15:30789563-30789963
chr15	31829408	31829709	chr15	31829197	31829598	401	-0.743577	1.09e-05	0.000731556	brca2	chr15:31971219-31971619
chr15	31888526	31888895	chr15	31888278	31888679	401	-0.499878	6.07e-05	0.00306786	brca2	chr15:32030300-32030700
chr15	32773700	32773918	chr15	32773505	32773906	401	0.627504	4.02e-06	0.000312112	spartb	chr15:32915527-32915927
chr15	32787637	32787870	chr15	32787346	32787747	401	0.836552	1.96e-08	3.08e-06	spartb	chr15:32929368-32929768
chr15	33437731	33437949	chr15	33437506	33437907	401	0.831761	6.91e-08	9.28e-06	trmt9b	chr15:33579528-33579928
chr15	33482296	33482685	chr15	33482147	33482548	401	-0.299822	0.00125644	0.0328711	trmt9b	chr15:33624169-33624569
chr15	33562440	33562695	chr15	33562226	33562627	401	0.973244	8.35e-06	0.000580982	trmt9b	chr15:33704248-33704648
chr15	34441884	34442256	chr15	34441815	34442216	401	-0.729486	3.03e-05	0.00172075	agmo	chr15:34583847-34584247
chr15	34538907	34539401	chr15	34538806	34539207	401	-0.688368	0.00120137	0.0317814	sostdc1a	chr15:34680838-34681238
chr15	34549817	34550325	chr15	34549780	34550181	401	-0.615668	0.000499629	0.0164722	sostdc1a	chr15:34691812-34692212
chr15	34567210	34567538	chr15	34567008	34567409	401	-0.521611	7.15e-05	0.00350775	sostdc1a	chr15:34709040-34709440
chr15	35756046	35756644	chr15	35756162	35756563	401	0.836623	2.09e-12	9.09e-10	rhbdd1	chr15:35898194-35898594
chr15	35818393	35818806	chr15	35818185	35818586	401	-0.464663	1.31e-05	0.000855522	rhbdd1	chr15:35960217-35960617
chr15	36760732	36761045	chr15	36760548	36760949	401	0.842656	0.000137451	0.0059636	nphs1	chr15:36903970-36904370
chr15	39102116	39102438	chr15	39101907	39102308	401	0.784622	0.000281856	0.0105623	robo2	chr15:39255147-39255547
chr15	39409854	39410184	chr15	39409637	39410038	401	-0.555675	0.000391979	0.0136813	robo1	chr15:39563036-39563436
chr15	40259112	40259386	chr15	40258869	40259270	401	0.672841	0.000217195	0.00859201	kcnj13	chr15:40411818-40412218
chr15	41683034	41683282	chr15	41682838	41683239	401	1.4861	6.66e-15	5.24e-12	spsb4b	chr15:41725443-41725843
chr15	43193813	43194122	chr15	43193193	43193924	731	0.58525	0.00119009	0.0315861	flj13639	chr15:43312216-43312946
chr15	45021742	45022025	chr15	45021591	45021992	401	0.702141	0.000496448	0.0163924	dync2h1	chr15:45154563-45154963
chr15	45061912	45062281	chr15	45061795	45062196	401	0.432349	0.000738799	0.022235	dync2h1	chr15:45114359-45114759
chr15	46458820	46459141	chr15	46458365	46459038	673	-0.747948	5.18e-06	0.000387674	igsf11	chr15:46279083-46279755
chr15	46638240	46638535	chr15	46638050	46638451	401	-0.429017	2.76e-05	0.00159349	zgc:162872	chr15:46403834-46404234
chr16	98775	99344	chr16	98602	99263	661	1.19884	1.3e-12	5.93e-10	sox4b	chr16:98603-99263
chr16	288450	288679	chr16	288224	288625	401	0.981379	2.57e-05	0.00149724	slc6a3	chr16:400648-401048
chr16	1283238	1283566	chr16	1283075	1283476	401	0.514579	0.000548565	0.0176896	sim1a	chr16:1255551-1255951
chr16	2624863	2625153	chr16	2624687	2625088	401	0.388629	0.000835241	0.0243644	lyplal1	chr16:2387022-2387422
chr16	2662495	2662695	chr16	2662272	2662673	401	-0.501212	0.00140445	0.0356467	LOC797125	chr16:2424607-2425007
chr16	4208075	4208348	chr16	4207852	4208253	401	1.26504	8.62e-09	1.5e-06	rrp15	chr16:4378564-4378964
chr16	4304142	4304448	chr16	4303936	4304337	401	0.932095	3.66e-06	0.000287926	vegfaa	chr16:4474648-4475048
chr16	4393355	4393761	chr16	4393289	4393690	401	-0.757356	5.58e-06	0.000412109	vegfaa	chr16:4564001-4564401
chr16	4404253	4404821	chr16	4404692	4405315	623	0.657564	9.21e-05	0.00432285	vegfaa	chr16:4575404-4576026
chr16	4427180	4427618	chr16	4427101	4427502	401	-0.832595	3.31e-08	4.84e-06	ttc29	chr16:4597813-4598213
chr16	4446404	4446728	chr16	4445904	4446643	739	-0.652295	2.76e-08	4.14e-06	ttc29	chr16:4616616-4617354
chr16	4943061	4943276	chr16	4942848	4943249	401	-0.509962	0.000326104	0.0118535	bckdhb	chr16:5115524-5115924
chr16	6829902	6830171	chr16	6829711	6830112	401	0.9583	6.46e-05	0.00322385	mbpb	chr16:6889034-6889434
chr16	7065584	7065984	chr16	7065498	7065899	401	0.379287	0.00111958	0.0302318	bmper	chr16:7124821-7125221
chr16	7407839	7408039	chr16	7407322	7407901	579	0.99732	1.27e-10	3.52e-08	atg5	chr16:7489977-7490555
chr16	8545327	8545625	chr16	8545153	8545916	763	1.06055	1.86e-08	2.94e-06	cobl	chr16:8631425-8632187
chr16	8624962	8625162	chr16	8624666	8625067	401	-0.743065	1.28e-08	2.11e-06	cobl	chr16:8710938-8711338
chr16	8796636	8796927	chr16	8796352	8796753	401	0.438136	0.00220118	0.0492472	cobl	chr16:8897908-8898308
chr16	10776651	10776955	chr16	10776419	10776820	401	-0.355113	0.00136806	0.0349941	atp1a3b	chr16:10885518-10885918
chr16	12078956	12079192	chr16	12078744	12079308	564	-0.439373	7.94e-06	0.000556098	cdca3	chr16:12187843-12188406
chr16	12589804	12590062	chr16	12589738	12590653	917	0.90562	1.75e-09	3.66e-07	nat14	chr16:12698852-12699768
chr16	14167362	14167775	chr16	14167297	14167698	401	-0.416463	0.00116046	0.0310013	LOC100537860	chr16:14277178-14277578
chr16	14624581	14624859	chr16	14624300	14624701	401	0.835437	4.71e-06	0.000357584	deptor	chr16:14734181-14734581
chr16	15486463	15486663	chr16	15486208	15486609	401	1.52775	1.54e-18	2.83e-15	mir461	chr16:15596089-15596489
chr16	15629649	15629971	chr16	15629113	15629891	778	-0.544185	5.89e-05	0.00299086	mir461	chr16:15738994-15739771
chr16	16297123	16297351	chr16	16296810	16297211	401	0.97162	8.97e-09	1.55e-06	rbm12bb	chr16:16388834-16389234
chr16	18708051	18708727	chr16	18708284	18708685	401	-0.827738	3.62e-09	6.97e-07	rxrbb	chr16:18902646-18903046
chr16	18708051	18708727	chr16	18707806	18708207	401	-1.01381	1.02e-10	2.88e-08	rxrbb	chr16:18902168-18902568
chr16	18766620	18766928	chr16	18766488	18766889	401	1.06865	6.87e-11	2.03e-08	slc6a19b	chr16:18960850-18961250
chr16	19637919	19638258	chr16	19637718	19638119	401	0.901236	7.35e-08	9.75e-06	macc1	chr16:19831900-19832300
chr16	19714413	19715229	chr16	19714695	19715463	768	-0.471709	0.000966711	0.0271265	twist1b	chr16:19908877-19909644
chr16	19840672	19841255	chr16	19840095	19840732	637	0.505634	0.000417484	0.0143678	hdac9b	chr16:20034277-20034913
chr16	20358206	20358435	chr16	20357939	20358340	401	0.60708	6.59e-05	0.00327769	fkbp14	chr16:20552121-20552521
chr16	20849227	20849740	chr16	20849134	20849535	401	0.703068	2.8e-07	3.11e-05	tax1bp1b	chr16:21043316-21043716
chr16	21588493	21588851	chr16	21588334	21588735	401	-0.544155	0.000282132	0.0105711	gnl1	chr16:21784083-21784483
chr16	21738351	21738750	chr16	21738356	21738757	401	0.783538	4.07e-05	0.00220206	si:ch211-154o6.4	chr16:21934105-21934505
chr16	21805541	21805810	chr16	21805306	21805707	401	0.624447	5.88e-06	0.000431612	trim108	chr16:22001055-22001455
chr16	22548167	22548459	chr16	22547996	22548397	401	-0.880579	3.88e-07	4.13e-05	s100t	chr16:22632607-22633007
chr16	22860739	22860942	chr16	22860520	22860921	401	0.612648	8.56e-06	0.000593369	flad1	chr16:22945131-22945531
chr16	22986384	22986638	chr16	22986256	22986657	401	0.545056	0.000416022	0.0143275	efna3b	chr16:23070867-23071267
chr16	23116733	23116933	chr16	23116573	23116974	401	-1.13413	5.81e-09	1.06e-06	efna3b	chr16:23201542-23201942
chr16	23431198	23431545	chr16	23430991	23431648	657	-0.390822	0.00169433	0.0408669	icn	chr16:23515960-23516616
chr16	24137993	24138193	chr16	24137520	24138197	677	-0.710802	1.32e-09	2.83e-07	bcam	chr16:24222489-24223165
chr16	24161539	24161831	chr16	24161304	24162174	870	1.21069	2.88e-23	1.35e-19	bcam	chr16:24246273-24247142
chr16	24922887	24923447	chr16	24923415	24923816	401	0.739275	0.000570527	0.0182327	has1	chr16:25008384-25008784
chr16	24922887	24923447	chr16	24922792	24923193	401	0.630764	0.000122587	0.00543349	has1	chr16:25007761-25008161
chr16	24946238	24946572	chr16	24946068	24946469	401	0.805421	7.59e-05	0.00368171	has1	chr16:25031037-25031437
chr16	25473138	25473350	chr16	25472951	25473352	401	1.0503	1.25e-14	8.99e-12	dtnbp1a	chr16:25557920-25558320
chr16	26189775	26190098	chr16	26189533	26190071	538	0.785295	9.34e-05	0.00437332	arhgef1b	chr16:26316092-26316629
chr16	26721330	26721568	chr16	26720852	26721421	569	-0.441598	0.0020718	0.0471779	esrp1	chr16:26847411-26847979
chr16	26759616	26760040	chr16	26759478	26759879	401	1.05106	1.92e-07	2.25e-05	gem	chr16:26886037-26886437
chr16	26823676	26824278	chr16	26823423	26823824	401	0.59898	0.000803051	0.0236877	pdp1	chr16:26949982-26950382
chr16	26895196	26895658	chr16	26895152	26895946	794	0.600671	1.42e-05	0.000915223	ino80c	chr16:27021711-27022504
chr16	26944546	26944902	chr16	26944454	26944855	401	1.2094	2.84e-09	5.61e-07	ino80c	chr16:27071013-27071413
chr16	27700836	27701101	chr16	27700711	27701112	401	-0.811535	1.38e-10	3.78e-08	steap4	chr16:27766089-27766489
chr16	29595813	29596095	chr16	29595626	29596378	752	1.60324	1.25e-19	2.89e-16	mcl1b	chr16:29661004-29661755
chr16	30114575	30114801	chr16	30114370	30114771	401	1.19895	9.04e-08	1.17e-05	sema6e	chr16:30193505-30193905
chr16	30543124	30543410	chr16	30542974	30543375	401	0.990074	4.5e-06	0.000344373	lmna	chr16:30585048-30585448
chr16	30569452	30569854	chr16	30569297	30569698	401	0.738086	1.59e-07	1.91e-05	lmna	chr16:30611371-30611771
chr16	30800724	30800924	chr16	30800495	30800896	401	-0.356583	0.00136844	0.0350003	ptk2ab	chr16:30842569-30842969
chr16	31318905	31319200	chr16	31318716	31319117	401	-0.477836	0.000815515	0.0239696	zgc:194210	chr16:31360790-31361190
chr16	32884159	32884412	chr16	32883956	32884357	401	1.57634	7.92e-22	2.95e-18	me1	chr16:32929927-32930327
chr16	33665022	33665332	chr16	33664795	33665196	401	1.07702	4.69e-07	4.88e-05	utp11	chr16:33710766-33711166
chr16	33702548	33702967	chr16	33702367	33702768	401	1.08717	6.57e-10	1.53e-07	utp11	chr16:33748338-33748738
chr16	33702548	33702967	chr16	33702839	33703423	584	1.03893	2.51e-09	5.03e-07	utp11	chr16:33748810-33749393
chr16	33745417	33745767	chr16	33745318	33745719	401	0.80348	3.51e-05	0.00194242	rspo1	chr16:33791289-33791689
chr16	33776974	33777232	chr16	33776758	33777159	401	-0.478687	0.000113201	0.00509131	rspo1	chr16:33822729-33823129
chr16	34253360	34253646	chr16	34253112	34253513	401	0.422186	0.00079218	0.0234509	phactr4b	chr16:34299083-34299483
chr16	34321209	34321607	chr16	34321036	34321437	401	-0.474734	9.95e-07	9.39e-05	phactr4b	chr16:34367007-34367407
chr16	34358384	34358756	chr16	34358673	34359074	401	0.706473	0.000831172	0.0242813	phactr4b	chr16:34404644-34405044
chr16	34395060	34395358	chr16	34394878	34395279	401	0.972285	1.81e-09	3.77e-07	phactr4b	chr16:34440849-34441249
chr16	34443024	34443357	chr16	34442867	34443268	401	0.942751	2.8e-08	4.2e-06	paqr7b	chr16:34488838-34489238
chr16	35193056	35193609	chr16	35192987	35193388	401	-0.498647	1.59e-06	0.000141039	ptprub	chr16:35240113-35240513
chr16	35349884	35350174	chr16	35349720	35350121	401	1.55742	1.1e-14	8.1e-12	ptprub	chr16:35396846-35397246
chr16	35600120	35600568	chr16	35600006	35600407	401	0.578124	4.03e-05	0.00217979	scmh1	chr16:35647132-35647532
chr16	35648946	35649231	chr16	35648750	35649537	787	0.964426	6.7e-09	1.2e-06	map7d1a	chr16:35695876-35696662
chr16	38180438	38180766	chr16	38180267	38180668	401	-0.655249	4.77e-05	0.0025125	pi4kb	chr16:38230236-38230636
chr16	38330524	38330940	chr16	38330340	38330741	401	1.37865	8.07e-15	6.21e-12	cdc42se1	chr16:38380309-38380709
chr16	38503532	38503889	chr16	38503351	38503752	401	-0.68713	7.23e-10	1.66e-07	rspo2	chr16:38553320-38553720
chr16	39989932	39990132	chr16	39989463	39990185	722	-0.638126	0.0015038	0.0374615	hint3	chr16:40039432-40040153
chr16	40120219	40120455	chr16	40120025	40120426	401	1.26345	1.27e-06	0.000116322	cenpw	chr16:40169994-40170394
chr16	40556323	40556533	chr16	40556080	40556481	401	1.55814	2.18e-13	1.19e-10	tp53inp1	chr16:40606049-40606449
chr16	41765758	41765998	chr16	41765575	41765976	401	-0.563383	6.46e-06	0.00046788	psmc4	chr16:41815544-41815944
chr16	42365161	42365539	chr16	42364994	42365395	401	1.36396	7.58e-10	1.73e-07	ppox	chr16:42461237-42461637
chr16	43563433	43563727	chr16	43563073	43563684	611	1.23568	9.17e-05	0.00430652	sqlea	chr16:43617420-43618030
chr16	43891188	43891583	chr16	43891067	43891468	401	-0.704087	2.25e-08	3.46e-06	zfpm2a	chr16:43943620-43944020
chr16	44031848	44032181	chr16	44031372	44032075	703	-0.429784	0.000160946	0.00676094	zfpm2a	chr16:44083925-44084627
chr16	44205075	44205275	chr16	44204822	44205223	401	1.34967	8.78e-09	1.52e-06	dpys	chr16:44257375-44257775
chr16	45266888	45267283	chr16	45266760	45267161	401	1.20196	3.77e-06	0.000295229	hpn	chr16:45300045-45300445
chr16	46780097	46780353	chr16	46779807	46780208	401	0.927069	0.00011968	0.0053223	LOC100535095	chr16:46813092-46813492
chr16	48526296	48526658	chr16	48526144	48526545	401	0.655542	6.5e-05	0.00324104	ext1a	chr16:48584127-48584527
chr16	49798979	49799279	chr16	49798763	49799479	716	0.613432	1.63e-07	1.96e-05	rab5ab	chr16:49588716-49589431
chr16	50941459	50941659	chr16	50941238	50941639	401	1.30794	5.82e-08	7.98e-06	LOC567622	chr16:51076826-51077226
chr16	51044457	51044702	chr16	51044231	51044632	401	1.07221	1.06e-07	1.34e-05	LOC567622	chr16:51180004-51180404
chr16	51751205	51751614	chr16	51751003	51751404	401	0.68847	3.05e-05	0.00173205	col27a1a	chr16:51891032-51891432
chr16	51757448	51757791	chr16	51757328	51758073	745	0.669155	3.54e-06	0.000279943	mir455-2	chr16:51897958-51898702
chr16	52664951	52665242	chr16	52664711	52665112	401	0.324907	0.000549043	0.0177016	ubr5	chr16:52778969-52779369
chr16	53814536	53814791	chr16	53814295	53814696	401	-0.925155	3.21e-10	8.12e-08	sacm1lb	chr16:53791222-53791622
chr16	53940340	53940641	chr16	53940161	53940562	401	0.602275	2.09e-05	0.00126452	znrf2b	chr16:54058801-54059201
chr16	54118363	54118893	chr16	54118271	54118672	401	-0.421533	0.000238384	0.00925199	cdk14	chr16:54236780-54237180
chr16	54864960	54865218	chr16	54864780	54865181	401	1.22875	7.45e-14	4.55e-11	nr0b2a	chr16:55156756-55157156
chr16	55089506	55089846	chr16	55088671	55089798	1127	-0.739945	1.67e-06	0.000146733	LOC792958	chr16:55380525-55381651
chr17	785577	785949	chr17	785410	785811	401	0.616339	0.000811191	0.0238765	dio3a	chr17:1425393-1425793
chr17	1081448	1081735	chr17	1081165	1081897	732	0.768737	5.92e-05	0.00300163	gchfr	chr17:877211-877942
chr17	5138098	5138451	chr17	5137929	5138330	401	0.62617	8.68e-06	0.000600632	cdc5l	chr17:4979815-4980215
chr17	5468868	5469113	chr17	5468450	5469397	947	1.01988	1.81e-13	1.02e-10	supt3h	chr17:5311355-5312301
chr17	8401957	8402232	chr17	8401744	8402434	690	0.343098	0.00145815	0.0366563	lft2	chr17:8244567-8245256
chr17	8413688	8414233	chr17	8413602	8414003	401	-0.670335	5.07e-07	5.22e-05	lft2	chr17:8256425-8256825
chr17	8660303	8660503	chr17	8660059	8660460	401	1.12439	1.24e-07	1.53e-05	ctbp2a	chr17:8502880-8503280
chr17	8670263	8670743	chr17	8670124	8670525	401	0.936697	1.29e-09	2.79e-07	ctbp2a	chr17:8512945-8513345
chr17	9614951	9615299	chr17	9614770	9615171	401	-0.60019	0.00196447	0.0454151	egln3	chr17:9457591-9457991
chr17	10005413	10005618	chr17	10005170	10005571	401	0.522049	6.45e-05	0.00321682	snx6	chr17:9849127-9849527
chr17	10234773	10234973	chr17	10234472	10234873	401	-0.494324	0.0001745	0.00721196	clec14a	chr17:10078439-10078839
chr17	10794388	10795053	chr17	10794419	10794820	401	-0.38493	8.73e-06	0.000603686	fbxo34	chr17:10638386-10638786
chr17	11145711	11145911	chr17	11145880	11146281	401	-0.549182	0.00078216	0.0232251	dact1	chr17:10991815-10992215
chr17	11271752	11272028	chr17	11271607	11272008	401	0.798016	8.46e-06	0.000587747	irf2bpl	chr17:11117542-11117942
chr17	11463894	11464150	chr17	11463665	11464066	401	-0.383588	0.00039677	0.0138028	psma3	chr17:11309600-11310000
chr17	12459545	12459840	chr17	12459319	12459720	401	0.579996	1.88e-06	0.000162615	emilin1b	chr17:12305254-12305654
chr17	12478773	12479015	chr17	12478665	12479066	401	0.809345	1.2e-06	0.000110211	emilin1b	chr17:12324600-12325000
chr17	13011668	13011936	chr17	13011438	13011839	401	0.873224	0.000137197	0.00595382	ppp2r3c	chr17:12857373-12857773
chr17	13053107	13053330	chr17	13052871	13053272	401	1.19802	1.23e-07	1.53e-05	fam177a1	chr17:12898806-12899206
chr17	13215805	13216056	chr17	13215610	13216011	401	-0.72609	1.38e-05	0.000894752	pnn	chr17:13286040-13286440
chr17	14726334	14726633	chr17	14726166	14726567	401	-0.519925	5.7e-05	0.00290796	gjb9a	chr17:14718234-14718634
chr17	14852000	14852368	chr17	14851710	14852111	401	1.45716	8.98e-24	4.36e-20	ptger2a	chr17:14843778-14844178
chr17	15108338	15108694	chr17	15108111	15108512	401	0.637558	1.07e-06	9.98e-05	gch1	chr17:15100179-15100579
chr17	16092879	16093079	chr17	16092622	16093023	401	1.44651	7.36e-12	2.8e-09	znf395a	chr17:16084690-16085090
chr17	19374755	19375194	chr17	19374724	19375125	401	-0.424188	0.000109121	0.00494738	gsc	chr17:19354889-19355289
chr17	19782742	19783219	chr17	19782784	19783185	401	1.31042	1.35e-08	2.22e-06	mir2187	chr17:19762949-19763349
chr17	20967245	20967550	chr17	20966964	20967365	401	0.874374	1.05e-05	0.000706032	phyhipla	chr17:20947129-20947529
chr17	21044295	21044534	chr17	21043859	21044791	932	1.49959	4.84e-11	1.49e-08	ube2d1a	chr17:21024024-21024955
chr17	21044690	21044946	chr17	21043859	21044791	932	1.49959	4.84e-11	1.49e-08	ube2d1a	chr17:21024024-21024955
chr17	21247020	21247287	chr17	21246797	21247459	662	0.571396	9.06e-05	0.00426764	hspa12a	chr17:21226962-21227623
chr17	21517567	21517767	chr17	21517341	21517992	651	0.602557	5.1e-05	0.00265772	vax1	chr17:21497506-21498156
chr17	21955492	21955698	chr17	21954873	21955644	771	0.368709	0.000135003	0.00587749	htra1a	chr17:21935038-21935808
chr17	21964355	21964570	chr17	21964182	21964583	401	-0.465605	5.6e-05	0.00286664	htra1a	chr17:21944347-21944747
chr17	24003979	24004209	chr17	24003751	24004152	401	0.801896	2.59e-07	2.91e-05	b3gnt2b	chr17:23985351-23985751
chr17	25275623	25275897	chr17	25275413	25275814	401	1.15559	9.76e-08	1.25e-05	ppie	chr17:25257013-25257413
chr17	25878189	25878389	chr17	25877939	25878340	401	0.786346	9.46e-05	0.00441542	acss1	chr17:25859549-25859949
chr17	26055641	26055841	chr17	26055371	26055772	401	1.24075	2.23e-11	7.44e-09	acss1	chr17:26036981-26037381
chr17	27087568	27087922	chr17	27087227	27087628	401	-0.658159	0.00129315	0.0335689	cnksr1	chr17:27068837-27069237
chr17	27208020	27208225	chr17	27207888	27208289	401	0.818735	1.01e-08	1.72e-06	asap3	chr17:27189498-27189898
chr17	27416676	27416913	chr17	27416469	27416870	401	0.855144	2.59e-05	0.00150699	ythdf2	chr17:27399507-27399907
chr17	27688550	27689027	chr17	27688412	27688813	401	-0.609986	6.17e-06	0.000449922	qkia	chr17:27671450-27671850
chr17	27746386	27746661	chr17	27746145	27746546	401	0.840418	7.62e-07	7.44e-05	qkia	chr17:27729183-27729583
chr17	27898655	27898958	chr17	27898401	27898802	401	-0.486353	0.00171896	0.0412958	qkia	chr17:27881439-27881839
chr17	28454916	28455223	chr17	28454736	28455137	401	0.881332	2.68e-12	1.13e-09	mis18bp1	chr17:28437774-28438174
chr17	30355360	30355677	chr17	30355213	30355614	401	0.402353	0.000965862	0.0271058	lpin1	chr17:30338251-30338651
chr17	30379278	30379790	chr17	30379252	30379653	401	-0.388616	0.000853201	0.0247446	lpin1	chr17:30362290-30362690
chr17	31044816	31045224	chr17	31044668	31045069	401	0.553097	0.00054357	0.0175652	eml1	chr17:31027706-31028106
chr17	31067501	31067735	chr17	31067190	31067591	401	0.473705	0.00139746	0.0355221	eml1	chr17:31050228-31050628
chr17	31145276	31145668	chr17	31145124	31145525	401	0.702911	3.88e-05	0.00211565	disp2	chr17:31128162-31128562
chr17	32559725	32560080	chr17	32559506	32559907	401	1.0238	6.19e-07	6.2e-05	eva1a	chr17:32606996-32607396
chr17	32599776	32600355	chr17	32599802	32600203	401	0.703173	7.12e-05	0.0034921	xkr5b	chr17:32647292-32647692
chr17	34061101	34061378	chr17	34060874	34061275	401	1.13877	3.6e-09	6.93e-07	gphna	chr17:34108364-34108764
chr17	34120489	34121027	chr17	34120369	34120770	401	-0.428785	0.000282155	0.0105712	mpp5a	chr17:34167859-34168259
chr17	34157257	34157511	chr17	34157009	34157410	401	0.702115	2.15e-05	0.00129374	mpp5a	chr17:34206232-34206632
chr17	34855681	34856285	chr17	34856208	34856609	401	1.02866	0.000437722	0.0149027	id2a	chr17:34908263-34908663
chr17	34855681	34856285	chr17	34855728	34856129	401	0.992688	5.5e-05	0.00282361	id2a	chr17:34907783-34908183
chr17	35176933	35177210	chr17	35176800	35177201	401	0.666845	0.00129923	0.0336843	itgb1bp1	chr17:35228855-35229255
chr17	35289996	35290319	chr17	35289961	35290362	401	1.29005	4.11e-14	2.63e-11	adam17a	chr17:35342016-35342416
chr17	35311985	35312299	chr17	35311784	35312185	401	0.774454	1.5e-05	0.000958039	rnf144aa	chr17:35363839-35364239
chr17	35606375	35606733	chr17	35606206	35606607	401	-0.526866	4.3e-06	0.000331114	rsad2	chr17:35658602-35659002
chr17	35736054	35736341	chr17	35735514	35736207	693	0.88394	2.25e-08	3.46e-06	sox11a	chr17:35787910-35788602
chr17	35912513	35912866	chr17	35912318	35912719	401	1.59411	3.34e-13	1.74e-10	sox11a	chr17:35964714-35965114
chr17	35996893	35997248	chr17	35996704	35997105	401	-0.597238	0.000175139	0.00723177	sox11a	chr17:36049100-36049500
chr17	36061372	36061740	chr17	36061165	36061566	401	0.979135	4.48e-06	0.000342741	sox11a	chr17:36113561-36113961
chr17	37190801	37191192	chr17	37190676	37191077	401	0.712277	0.00167162	0.0404591	kif3cb	chr17:37243092-37243492
chr17	37421042	37421472	chr17	37420894	37421295	401	-0.567243	1.91e-05	0.00117447	crip1	chr17:37473310-37473710
chr17	37816533	37816896	chr17	37816400	37816801	401	0.68159	0.000147322	0.00630076	zfp36l1a	chr17:37868816-37869216
chr17	37848442	37848820	chr17	37848263	37848664	401	-1.09288	1.01e-11	3.69e-09	zfp36l1a	chr17:37900679-37901079
chr17	37855015	37855735	chr17	37854546	37855330	784	-0.749816	1.32e-05	0.000856714	zfp36l1a	chr17:37906962-37907745
chr17	38499603	38499819	chr17	38499631	38500032	401	-0.663171	2.51e-07	2.84e-05	sptb	chr17:38552047-38552447
chr17	39010099	39010299	chr17	39009809	39010210	401	0.773827	1.04e-06	9.79e-05	slc24a4a	chr17:39062225-39062625
chr17	39242412	39242905	chr17	39242228	39242629	401	-0.729331	2.45e-10	6.34e-08	zgc:174356	chr17:39294644-39295044
chr17	39428174	39428481	chr17	39428090	39428491	401	-0.737918	3.78e-06	0.000295799	zgc:174356	chr17:39480506-39480906
chr17	41019013	41019651	chr17	41019051	41019452	401	0.576894	0.00129692	0.0336477	mrpl33	chr17:41063737-41064137
chr17	41992205	41992707	chr17	41992051	41992452	401	-0.338847	0.000400483	0.0139065	kiz	chr17:42003178-42003578
chr17	43200340	43200707	chr17	43200269	43200670	401	1.18012	1.14e-05	0.000758869	isca2	chr17:43209732-43210132
chr17	43825958	43826225	chr17	43825766	43826167	401	-0.372805	0.00134644	0.0345686	ahsa1b	chr17:43712002-43712402
chr17	44560181	44560403	chr17	44559834	44560235	401	-0.386383	0.000907263	0.0258943	naa30	chr17:44446070-44446470
chr17	44669179	44669490	chr17	44668862	44669263	401	-0.973128	1.89e-10	5.02e-08	cipca	chr17:44555098-44555498
chr17	45367256	45367566	chr17	45366772	45367455	683	-0.494912	2.88e-07	3.18e-05	pacc1	chr17:45383521-45384203
chr17	47560396	47560916	chr17	47560380	47560781	401	-0.419878	0.00137257	0.0350768	zgc:103755	chr17:47474832-47475232
chr17	47747048	47747455	chr17	47746921	47747322	401	0.938662	1.5e-05	0.000959187	slc39a9	chr17:47661373-47661773
chr17	47937343	47937689	chr17	47937176	47937577	401	-0.713789	2.39e-07	2.72e-05	slc39a9	chr17:47851638-47852038
chr17	49082230	49082566	chr17	49082041	49082442	401	0.751919	8.51e-06	0.000590466	hs1bp3	chr17:48999067-48999467
chr17	49665285	49665631	chr17	49665082	49665483	401	0.927388	1.82e-05	0.00112348	zgc:113372	chr17:49565178-49565578
chr17	49672836	49673152	chr17	49672571	49672972	401	1.6557	9.68e-17	1.13e-13	zgc:113372	chr17:49572667-49573067
chr17	49714769	49715344	chr17	49714750	49715151	401	0.543676	0.000374591	0.0132113	zgc:113372	chr17:49614846-49615246
chr17	49746108	49746434	chr17	49745900	49746301	401	1.35224	5.29e-11	1.61e-08	zgc:113372	chr17:49645996-49646396
chr17	49754232	49754814	chr17	49754176	49754577	401	0.604989	0.00101664	0.0281887	zgc:113372	chr17:49654272-49654672
chr17	49772795	49773055	chr17	49772650	49773051	401	1.20891	9.93e-09	1.69e-06	zgc:113372	chr17:49672746-49673146
chr17	49790406	49790937	chr17	49790363	49790764	401	1.02757	8.38e-05	0.00400193	zgc:113372	chr17:49690459-49690859
chr17	49890832	49891247	chr17	49890660	49891061	401	-0.767112	2.68e-06	0.000220447	cox7a2a	chr17:49790756-49791156
chr17	49978995	49979331	chr17	49978779	49979180	401	0.654777	0.000726088	0.0219391	cox7a2a	chr17:49878875-49879275
chr17	50507925	50508298	chr17	50507661	50508062	401	1.00412	3.3e-06	0.000263645	bmp4	chr17:50428593-50428993
chr17	50568359	50568588	chr17	50568131	50568532	401	-0.504786	0.000807642	0.0237961	bmp4	chr17:50489063-50489463
chr17	50706952	50707260	chr17	50706745	50707146	401	1.69333	1.11e-30	3.22e-26	fermt2	chr17:50627677-50628077
chr17	51202168	51202394	chr17	51201966	51202367	401	-0.614836	1.36e-05	0.000882141	psen1	chr17:51112932-51113332
chr17	52029692	52030143	chr17	52029596	52029997	401	0.74093	0.00134977	0.034639	tgfb3	chr17:51942845-51943245
chr17	52079445	52079664	chr17	52079194	52079595	401	0.630019	0.000399604	0.0138799	tgfb3	chr17:52008516-52008916
chr17	52273458	52273718	chr17	52273302	52273703	401	0.503072	0.000320112	0.0116897	esrrb	chr17:52187003-52187403
chr18	83324	83624	chr18	81951	83498	1547	0.625983	1.21e-08	2.01e-06	hdc	chr18:81952-83498
chr18	478573	478877	chr18	478353	478754	401	0.755722	0.000213463	0.00847689	wtip	chr18:589136-589536
chr18	554750	555003	chr18	554507	554908	401	0.607408	9.17e-05	0.0043075	nedd4a	chr18:665290-665690
chr18	870814	871120	chr18	870664	871065	401	1.22927	2.58e-08	3.91e-06	nedd4a	chr18:752479-752879
chr18	2440205	2440456	chr18	2439941	2440342	401	-0.649549	0.000657509	0.0203541	relt	chr18:2471825-2472225
chr18	3071647	3071919	chr18	3071409	3071810	401	-0.522456	0.000636986	0.0198917	aamdc	chr18:3023131-3023531
chr18	3184015	3184474	chr18	3183851	3184252	401	0.777816	0.000571963	0.0182714	pak1	chr18:3348978-3349378
chr18	4277571	4278029	chr18	4277482	4277883	401	0.556539	0.00114678	0.0307519	serp1	chr18:4169928-4170328
chr18	5400787	5401334	chr18	5400682	5401083	401	0.685039	0.000813606	0.0239297	fgf7	chr18:5446259-5446659
chr18	5434161	5434487	chr18	5433923	5434324	401	-0.595754	0.00121082	0.0319581	fgf7	chr18:5413018-5413418
chr18	5504182	5504456	chr18	5504069	5504858	789	0.570273	2.15e-07	2.48e-05	bloc1s6	chr18:5651208-5651996
chr18	7472208	7472423	chr18	7471921	7472322	401	0.858133	6.24e-08	8.49e-06	si:dkey-238c7.16	chr18:7512987-7513387
chr18	7771645	7771990	chr18	7771437	7771838	401	1.34873	7.17e-16	6.92e-13	rabl2	chr18:7812503-7812903
chr18	8409491	8409691	chr18	8408909	8409609	700	1.10619	5.83e-10	1.38e-07	prpf18	chr18:8450891-8451590
chr18	8492745	8493027	chr18	8492496	8492897	401	1.04044	8.68e-08	1.13e-05	frmd4a	chr18:8534478-8534878
chr18	8535717	8536153	chr18	8535642	8536043	401	0.748666	1.76e-05	0.00109584	frmd4a	chr18:8577624-8578024
chr18	8543901	8544243	chr18	8543738	8544139	401	-0.726062	1.19e-05	0.000789818	frmd4a	chr18:8585720-8586120
chr18	8608239	8608439	chr18	8607924	8608325	401	1.0356	2.87e-06	0.000233542	frmd4a	chr18:8649906-8650306
chr18	8665490	8665778	chr18	8665200	8665601	401	-1.20095	1.97e-11	6.69e-09	frmd4a	chr18:8707182-8707582
chr18	9174877	9175198	chr18	9174743	9175144	401	0.550028	1.88e-05	0.0011547	sema3d	chr18:9216725-9217125
chr18	9600402	9600686	chr18	9600250	9600651	401	-0.557177	0.000422319	0.0144949	sema3e	chr18:9631061-9631461
chr18	10189720	10190030	chr18	10189554	10189955	401	0.483998	2.8e-05	0.00161234	lrrc4.2	chr18:10220731-10221131
chr18	10533399	10533599	chr18	10533274	10533675	401	-0.459993	0.000137668	0.00597041	lepa	chr18:10564557-10564957
chr18	10802165	10802391	chr18	10801879	10802280	401	0.763402	5.86e-06	0.000430551	rbm28	chr18:10833162-10833562
chr18	10811835	10812150	chr18	10811814	10812215	401	0.901431	3.88e-10	9.56e-08	rbm28	chr18:10843097-10843497
chr18	11007873	11008258	chr18	11007679	11008261	582	-0.62769	5.81e-08	7.97e-06	tspan33b	chr18:11038962-11039543
chr18	11032268	11032584	chr18	11032111	11032512	401	-0.790728	1.67e-10	4.47e-08	tspan33b	chr18:11063394-11063794
chr18	11184924	11185219	chr18	11184890	11185291	401	-0.486686	0.00037966	0.0133483	tspan33b	chr18:11216173-11216573
chr18	11185289	11185489	chr18	11184890	11185291	401	-0.486686	0.00037966	0.0133483	tspan33b	chr18:11216173-11216573
chr18	11363035	11363245	chr18	11362969	11363370	401	0.702207	1.59e-08	2.56e-06	tspan33b	chr18:11394252-11394652
chr18	12377905	12378200	chr18	12377841	12378242	401	1.25726	1.56e-11	5.45e-09	fam107b	chr18:12409124-12409524
chr18	12896399	12896695	chr18	12896224	12896625	401	0.950159	5.22e-11	1.59e-08	parp12a	chr18:12927507-12927907
chr18	12946534	12946809	chr18	12946271	12946672	401	0.999995	1e-06	9.47e-05	parp12a	chr18:12977554-12977954
chr18	12956310	12956510	chr18	12956081	12956482	401	1.23735	5.91e-10	1.39e-07	parp12a	chr18:12987364-12987764
chr18	14601034	14601438	chr18	14600799	14601367	568	-0.549722	1.97e-05	0.00120039	wfdc1	chr18:14632288-14632855
chr18	14609229	14609435	chr18	14608964	14609365	401	-0.624558	0.000978766	0.0273748	utp4	chr18:14640453-14640853
chr18	15028688	15029000	chr18	15028108	15028885	777	0.607047	5.22e-05	0.00270543	cry1b	chr18:15059597-15060373
chr18	15040516	15040716	chr18	15040659	15041281	622	0.67473	0.000445432	0.0151112	cry1b	chr18:15072148-15072769
chr18	15040516	15040716	chr18	15040257	15040658	401	1.33175	6.36e-10	1.49e-07	cry1b	chr18:15071746-15072146
chr18	15119676	15120071	chr18	15119181	15119965	784	0.407941	2.68e-05	0.00155514	zgc:153031	chr18:15150670-15151453
chr18	15139674	15140027	chr18	15139603	15140004	401	0.959733	1.02e-09	2.26e-07	zgc:153031	chr18:15171092-15171492
chr18	17332756	17333124	chr18	17332579	17332980	401	0.797657	0.00128525	0.0334235	zfpm1	chr18:17343514-17343914
chr18	17991629	17992154	chr18	17991495	17991896	401	-0.428149	8.93e-05	0.00421513	si:ch211-212o1.2	chr18:18002430-18002830
chr18	18528326	18528707	chr18	18528154	18528555	401	0.756052	7.27e-07	7.14e-05	lonp2	chr18:18539089-18539489
chr18	18554766	18555051	chr18	18554584	18554985	401	1.38458	2.59e-14	1.74e-11	il34	chr18:18565519-18565919
chr18	18570099	18570299	chr18	18569623	18570326	703	1.3187	6.82e-15	5.33e-12	sf3b3	chr18:18580558-18581260
chr18	19091447	19091730	chr18	19091206	19091607	401	-0.359277	0.000901494	0.0257728	dennd4a	chr18:19102141-19102541
chr18	19576680	19577026	chr18	19576519	19577277	758	0.625951	0.000261688	0.00994362	smad6b	chr18:19587454-19588211
chr18	19605003	19605443	chr18	19604858	19605259	401	-0.352561	0.000743156	0.0223389	smad6b	chr18:19615793-19616193
chr18	19657387	19657834	chr18	19657257	19657658	401	-0.451488	9.94e-05	0.00458751	smad6b	chr18:19668192-19668592
chr18	19706265	19706646	chr18	19706136	19706537	401	0.523334	0.00159096	0.0390307	smad6b	chr18:19717071-19717471
chr18	20141715	20142393	chr18	20141613	20142014	401	-0.950078	1.28e-18	2.41e-15	tle3a	chr18:20152548-20152948
chr18	20937633	20937845	chr18	20937282	20937683	401	0.613213	6.3e-05	0.00315928	synm	chr18:20948217-20948617
chr18	21037311	21037560	chr18	21037045	21037446	401	0.736573	0.00047094	0.0157732	igf1ra	chr18:21047980-21048380
chr18	21139947	21140349	chr18	21139843	21140244	401	0.565916	4.89e-05	0.00256354	chka	chr18:21150778-21151178
chr18	21163404	21163681	chr18	21163280	21163681	401	0.424862	0.00111886	0.0302173	si:dkey-12e7.4	chr18:21174215-21174615
chr18	22317761	22317961	chr18	22317492	22317893	401	1.49366	2.73e-12	1.15e-09	carmil2	chr18:22328427-22328827
chr18	22608462	22608795	chr18	22608295	22608696	401	0.599609	0.000919719	0.0261608	bcar1	chr18:22619230-22619630
chr18	23065784	23066093	chr18	23065626	23066313	687	0.477308	4.89e-07	5.06e-05	cbfb	chr18:23076561-23077247
chr18	23088029	23088433	chr18	23087881	23088282	401	-0.593402	4.83e-07	5e-05	cbfb	chr18:23098816-23099216
chr18	23303402	23303894	chr18	23303348	23303749	401	-0.89771	6.96e-07	6.85e-05	mef2aa	chr18:23314283-23314683
chr18	23806948	23807148	chr18	23806700	23807294	594	-0.44554	5.42e-06	0.0004023	nr2f2	chr18:23820169-23820762
chr18	24014555	24015122	chr18	24014582	24014983	401	-0.668934	9.63e-08	1.23e-05	nr2f2	chr18:24028051-24028451
chr18	24594016	24594232	chr18	24593769	24594170	401	0.425406	0.000512766	0.0168023	lysmd4	chr18:24607238-24607638
chr18	27625683	27625948	chr18	27625424	27625825	401	0.48781	0.000149997	0.00639472	cd82b	chr18:27647185-27647585
chr18	27740770	27741012	chr18	27740566	27740967	401	0.622301	0.00104505	0.028799	tspan18b	chr18:27762327-27762727
chr18	27952095	27952333	chr18	27951954	27952355	401	-0.560571	2.58e-07	2.91e-05	hipk3b	chr18:27973715-27974115
chr18	30642207	30642739	chr18	30642048	30642584	536	-0.384321	0.000247666	0.00953597	irf8	chr18:30663795-30664330
chr18	34304456	34304966	chr18	34304351	34304752	401	0.753078	3.48e-06	0.000276189	kcnab1a	chr18:34328328-34328728
chr18	34437516	34437746	chr18	34437333	34437734	401	-0.41762	0.000557352	0.01791	kcnab1a	chr18:34461310-34461710
chr18	34784244	34784766	chr18	34784107	34784508	401	-0.31438	0.000427269	0.0146279	tiparp	chr18:34808084-34808484
chr18	34831437	34831728	chr18	34831211	34831612	401	-0.664237	3.24e-07	3.53e-05	tiparp	chr18:34855190-34855590
chr18	34861585	34861831	chr18	34861515	34861916	401	-0.667273	9.79e-05	0.00453428	tiparp	chr18:34885153-34885553
chr18	35070077	35070509	chr18	35069796	35070197	401	-0.648286	2.2e-09	4.49e-07	cfap45	chr18:35094924-35095324
chr18	35697518	35697753	chr18	35697316	35697717	401	-0.459325	0.000262868	0.00997696	ryr1b	chr18:35716309-35716709
chr18	35957158	35957591	chr18	35957050	35957451	401	1.06073	5.09e-11	1.56e-08	exosc5	chr18:35976043-35976443
chr18	38372644	38373048	chr18	38372403	38372804	401	-0.588906	2.27e-08	3.49e-06	alx4b	chr18:38391396-38391796
chr18	38398332	38398532	chr18	38398196	38398597	401	-0.732315	0.000175322	0.00723629	alx4b	chr18:38417189-38417589
chr18	38838577	38838829	chr18	38838444	38838845	401	1.22612	9.48e-09	1.63e-06	arpp19a	chr18:38857437-38857837
chr18	39226313	39226585	chr18	39226060	39226461	401	1.33038	1.26e-10	3.48e-08	mapk6	chr18:39245053-39245453
chr18	39450650	39450986	chr18	39450549	39450950	401	-0.421326	0.00214581	0.0483874	scg3	chr18:39469542-39469942
chr18	39760161	39760361	chr18	39759920	39760321	401	1.00918	1.35e-09	2.89e-07	dmxl2	chr18:39780572-39780972
chr18	40321475	40321786	chr18	40321212	40321613	401	1.75681	9.99e-28	1.01e-23	sema6dl	chr18:40331021-40331421
chr18	40805110	40805367	chr18	40804892	40805293	401	0.687097	0.000320767	0.011707	akt2	chr18:40814701-40815101
chr18	41431772	41432140	chr18	41431576	41431977	401	-0.70864	1.72e-05	0.00107302	si:ch211-203b8.6	chr18:41441385-41441785
chr18	41438903	41439115	chr18	41438816	41439217	401	0.68028	1.02e-05	0.000688663	si:ch211-203b8.6	chr18:41448625-41449025
chr18	44030038	44030387	chr18	44029873	44030274	401	0.854672	7.35e-08	9.75e-06	bcl9l	chr18:44036420-44036820
chr18	44098560	44099011	chr18	44098462	44098863	401	-0.355468	0.000384585	0.0134869	cdon	chr18:44105009-44105409
chr18	44141921	44142137	chr18	44141447	44142157	710	0.507841	0.00102154	0.0282835	cdon	chr18:44147994-44148703
chr18	44225611	44226086	chr18	44225518	44225919	401	-0.472165	0.0021969	0.0491914	si:ch211-151h10.2	chr18:44232065-44232465
chr18	45101917	45102325	chr18	45101712	45102113	401	1.23516	3.44e-12	1.4e-09	large2	chr18:45108259-45108659
chr18	45163841	45164225	chr18	45163701	45164102	401	0.953548	1.07e-07	1.36e-05	large2	chr18:45173022-45173422
chr18	45535678	45535907	chr18	45535514	45535915	401	0.6986	3.29e-05	0.00184071	wt1b	chr18:45538561-45538961
chr18	46417997	46418444	chr18	46417946	46418347	401	-0.554166	0.000367525	0.013019	daw1	chr18:46419929-46420329
chr18	47606467	47606707	chr18	47606256	47606657	401	-0.88766	5.9e-07	5.95e-05	rbm7	chr18:47446470-47446870
chr18	47612335	47612754	chr18	47611833	47612518	685	-0.798607	4.77e-12	1.88e-09	rbm7	chr18:47452047-47452731
chr18	47657325	47657750	chr18	47657194	47657595	401	-0.568981	1.94e-07	2.27e-05	rbm7	chr18:47497408-47497808
chr18	47994075	47994455	chr18	47993908	47994309	401	0.652663	9.76e-05	0.00452614	smtla	chr18:47998568-47998968
chr18	48028195	48028458	chr18	48027991	48028392	401	1.70368	6.76e-11	2e-08	smtla	chr18:48026415-48026815
chr18	48263498	48263996	chr18	48263390	48263791	401	-0.606709	3.14e-05	0.0017745	smtla	chr18:48243427-48243827
chr18	48280719	48280919	chr18	48280558	48280959	401	0.667515	6.98e-06	0.000499056	ets1	chr18:48285218-48285618
chr18	48314258	48315188	chr18	48314436	48314837	401	0.489142	0.0021017	0.0476789	ets1	chr18:48319096-48319496
chr18	48386600	48386800	chr18	48386476	48387150	674	-0.405825	0.00103386	0.0285493	fli1	chr18:48391136-48391809
chr18	48838018	48838352	chr18	48837855	48838256	401	-0.479191	0.000122992	0.00544803	ppp1r37	chr18:48843069-48843469
chr18	49043128	49043521	chr18	49043015	49043416	401	0.837426	0.00127493	0.0332249	ppp1r37	chr18:49048239-49048639
chr18	49921794	49922140	chr18	49921607	49922008	401	0.607744	5.25e-05	0.00271613	mob2b	chr18:49927644-49928044
chr18	50122150	50122502	chr18	50121996	50122397	401	0.565829	4.53e-06	0.000346135	loxl1	chr18:50125432-50125832
chr18	50145666	50146129	chr18	50145576	50145977	401	0.60953	0.00017048	0.00707539	loxl1	chr18:50149012-50149412
chr19	552358	552634	chr19	552182	552583	401	0.359366	0.00223672	0.0498173	cyp51	chr19:552374-552774
chr19	1193351	1193596	chr19	1193138	1193539	401	2.03618	3.03e-17	4.14e-14	scrt1a	chr19:1634673-1635073
chr19	1798872	1799082	chr19	1798614	1799015	401	0.914382	1.68e-08	2.69e-06	ptk2aa	chr19:1851204-1851604
chr19	1815081	1815833	chr19	1815177	1815578	401	-0.337804	0.00155863	0.038459	rplp1	chr19:1867767-1868167
chr19	2219135	2219472	chr19	2219001	2219402	401	0.646999	0.000209405	0.00834721	twist1a	chr19:2387257-2387657
chr19	2286676	2286962	chr19	2285940	2286857	917	0.436106	0.00114792	0.0307755	sp8a	chr19:2454196-2455112
chr19	2716466	2717321	chr19	2716614	2717015	401	-0.508379	0.00158364	0.0388983	hgh1	chr19:2824427-2824827
chr19	2981646	2982208	chr19	2981688	2982089	401	0.80497	1.16e-09	2.54e-07	scxa	chr19:3040791-3041191
chr19	3001462	3001680	chr19	3001398	3001799	401	0.445042	0.000465328	0.0156233	scxa	chr19:3060501-3060901
chr19	3547928	3548314	chr19	3547760	3548161	401	-0.755224	0.00135871	0.034807	nedd9	chr19:3606863-3607263
chr19	3987007	3987306	chr19	3986810	3987547	737	0.436389	0.000163105	0.00683347	map7d1b	chr19:4055985-4056721
chr19	4322070	4322373	chr19	4321898	4322299	401	0.89268	1.3e-07	1.6e-05	kcnk9	chr19:4391556-4391956
chr19	4386922	4387341	chr19	4386794	4387536	742	0.64819	7.15e-06	0.000509262	kcnk9	chr19:4457591-4458332
chr19	4518237	4518470	chr19	4518044	4518445	401	-0.340172	0.00222514	0.0496376	kcnk9	chr19:4601549-4601949
chr19	5380737	5381034	chr19	5380504	5381176	672	-0.623809	8.24e-05	0.00394359	krt91	chr19:5464019-5464690
chr19	6428449	6428649	chr19	6428222	6428623	401	-0.60105	4.84e-06	0.000366398	atp1a3a	chr19:6509192-6509592
chr19	9058608	9058897	chr19	9058145	9058830	685	1.29669	1.63e-10	4.39e-08	ash1l	chr19:9139221-9139905
chr19	10079791	10080069	chr19	10079288	10079938	650	-0.502445	2.6e-08	3.94e-06	dbpa	chr19:10160364-10161013
chr19	10449141	10449683	chr19	10449068	10449469	401	0.441478	0.000472458	0.0158102	necap1	chr19:10530144-10530544
chr19	10986028	10986450	chr19	10985935	10986336	401	0.809162	2.54e-07	2.86e-05	tpm3	chr19:11067938-11068338
chr19	11196537	11196969	chr19	11196443	11196844	401	-0.418417	0.000382661	0.0134328	ssr2	chr19:11278446-11278846
chr19	12609322	12609951	chr19	12609243	12609644	401	-0.421049	0.00150273	0.0374442	fam210aa	chr19:12689716-12690116
chr19	13391200	13391422	chr19	13390913	13391314	401	-0.550551	3.58e-06	0.000282903	lrp12	chr19:13472448-13472848
chr19	13696284	13696603	chr19	13696143	13696544	401	-0.656162	2.01e-06	0.000172365	ccn2b	chr19:13833949-13834349
chr19	13827130	13827534	chr19	13827025	13827426	401	0.72646	1.84e-05	0.00113271	ccn2b	chr19:13964831-13965231
chr19	14381359	14381780	chr19	14381248	14381649	401	-0.531588	0.000186896	0.00762246	zdhhc18b	chr19:14519054-14519454
chr19	14422097	14422338	chr19	14421882	14422283	401	0.429761	0.000101202	0.00465617	zdhhc18b	chr19:14559688-14560088
chr19	14536898	14537232	chr19	14536648	14537049	401	1.9743	6.74e-29	1.04e-24	tent5bb	chr19:14633107-14633507
chr19	15374413	15374613	chr19	15374023	15374424	401	1.30708	3.58e-11	1.13e-08	serinc2	chr19:15469662-15470062
chr19	15556507	15557036	chr19	15556415	15556816	401	-0.476413	0.00106658	0.0292041	foxo6b	chr19:15652054-15652454
chr19	15608680	15608924	chr19	15608428	15608829	401	-0.587509	1.94e-08	3.05e-06	foxo6b	chr19:15704067-15704467
chr19	16244032	16244323	chr19	16243855	16244256	401	-1.11297	2.95e-25	1.78e-21	gmeb1	chr19:16339494-16339894
chr19	16401446	16401646	chr19	16401318	16401719	401	0.661672	0.000315529	0.0115779	gmeb1	chr19:16496957-16497357
chr19	19285498	19285933	chr19	19285434	19285835	401	0.853544	0.000241993	0.0093605	ptpn23b	chr19:19712482-19712882
chr19	19285498	19285933	chr19	19285842	19286527	685	0.659571	0.000362009	0.0128738	ptpn23b	chr19:19712890-19713574
chr19	20093259	20093772	chr19	20093195	20093596	401	-0.831539	8.43e-10	1.9e-07	mpp6b	chr19:20508873-20509273
chr19	20740012	20740238	chr19	20739806	20740207	401	0.760653	6.32e-05	0.0031659	kat2b	chr19:21155484-21155884
chr19	21063334	21063718	chr19	21063149	21063550	401	-0.45288	0.000115146	0.00516193	cndp2	chr19:21478827-21479227
chr19	22434806	22435327	chr19	22434748	22435149	401	-0.805715	3e-12	1.25e-09	pleca	chr19:22850426-22850826
chr19	22490889	22491089	chr19	22490615	22491016	401	0.75053	0.000367962	0.0130258	pleca	chr19:22906293-22906693
chr19	23982386	23982683	chr19	23982234	23982799	565	-0.31334	9.31e-05	0.00436118	syt11a	chr19:24398012-24398576
chr19	24460760	24461117	chr19	24460361	24461024	663	-0.538116	1.01e-07	1.28e-05	thbs3b	chr19:24876139-24876801
chr19	24828596	24828893	chr19	24828229	24828630	401	-0.329994	0.00101473	0.0281546	si:ch211-195b13.1	chr19:25244007-25244407
chr19	25097982	25098302	chr19	25097859	25098260	401	-0.502932	5.16e-06	0.000386754	ptp4a3a	chr19:25513637-25514037
chr19	25283528	25283767	chr19	25283299	25283700	401	1.60425	1.5e-28	1.94e-24	rims3	chr19:25699077-25699477
chr19	25335865	25336161	chr19	25335643	25336044	401	0.892199	4.76e-07	4.94e-05	rims3	chr19:25751421-25751821
chr19	25730362	25730945	chr19	25730307	25730708	401	-0.510513	4.45e-05	0.00237315	bloc1s4	chr19:26146085-26146485
chr19	28871301	28871588	chr19	28871024	28872049	1025	-0.534024	1.64e-08	2.64e-06	sox4a	chr19:29286802-29287826
chr19	28996554	28996876	chr19	28996389	28996790	401	-0.604127	9.36e-06	0.000641686	sox4a	chr19:29412167-29412567
chr19	29052636	29053074	chr19	29052513	29052914	401	0.534371	1.79e-05	0.00110776	e2f3	chr19:29468291-29468691
chr19	29522233	29522523	chr19	29522068	29522469	401	-0.773934	1.2e-14	8.7e-12	fndc5b	chr19:29934846-29935246
chr19	30633484	30633831	chr19	30633334	30633735	401	-0.600005	3.01e-05	0.00171361	fam49al	chr19:31046022-31046422
chr19	30824544	30824825	chr19	30824298	30824699	401	-0.858496	4.24e-06	0.000326777	myclb	chr19:31236986-31237386
chr19	31026358	31026638	chr19	31026205	31026606	401	0.877567	1.66e-11	5.75e-09	bzw2	chr19:31438893-31439293
chr19	31267392	31267741	chr19	31267224	31267625	401	0.890442	7.83e-07	7.63e-05	arl4ab	chr19:31679912-31680312
chr19	31449703	31450070	chr19	31449577	31449978	401	1.11222	2.3e-10	6e-08	pip4p2	chr19:31862265-31862665
chr19	31790222	31790736	chr19	31790218	31790619	401	0.765601	1.61e-06	0.000142172	hey1	chr19:32202906-32203306
chr19	32071518	32071720	chr19	32071232	32071633	401	0.589848	6.33e-07	6.32e-05	znf704	chr19:32483920-32484320
chr19	32373994	32374231	chr19	32373703	32374104	401	1.10605	4.47e-08	6.32e-06	atxn1a	chr19:32786584-32786984
chr19	32717618	32717951	chr19	32717415	32717816	401	1.14728	3.97e-09	7.56e-07	hpca	chr19:33130296-33130696
chr19	33496242	33496527	chr19	33496048	33496449	401	1.28659	9.27e-10	2.07e-07	triqk	chr19:33908929-33909329
chr19	33872778	33873088	chr19	33872636	33873397	761	0.750471	0.000483958	0.016096	pex1	chr19:34285517-34286277
chr19	33946108	33946467	chr19	33945983	33946384	401	0.915226	2.75e-05	0.00158856	elmo1	chr19:34358864-34359264
chr19	35082363	35082712	chr19	35082602	35083003	401	-0.427325	0.00167031	0.040437	bmp8a	chr19:35495483-35495883
chr19	35082363	35082712	chr19	35082158	35082559	401	-0.769921	0.000541504	0.0175107	bmp8a	chr19:35495039-35495439
chr19	35093327	35093707	chr19	35093164	35093565	401	0.670179	4.87e-05	0.00255638	bmp8a	chr19:35506045-35506445
chr19	35346256	35346570	chr19	35346007	35346408	401	1.54189	1.08e-14	7.97e-12	ndufs5	chr19:35758888-35759288
chr19	35748583	35748822	chr19	35748347	35748748	401	0.52031	7.84e-05	0.00377864	trappc3	chr19:36161228-36161628
chr19	37786330	37786651	chr19	37786197	37786598	401	-0.530665	0.000987509	0.0275679	nxph1	chr19:38199078-38199478
chr19	38588435	38588821	chr19	38588293	38588694	401	0.982163	5.75e-06	0.000423329	col9a2	chr19:39001174-39001574
chr19	39407294	39407565	chr19	39407073	39407474	401	-0.42679	0.000158486	0.00668159	sfpq	chr19:39819954-39820354
chr19	39437668	39438130	chr19	39437640	39438041	401	-0.835199	1.86e-11	6.36e-09	sfpq	chr19:39850521-39850921
chr19	39515818	39516018	chr19	39515631	39516032	401	-0.769841	2.46e-10	6.36e-08	sfpq	chr19:39928512-39928912
chr19	40450386	40450603	chr19	40450046	40450447	401	0.899838	2.15e-06	0.000182191	vps50	chr19:40862927-40863327
chr19	41313840	41314268	chr19	41313705	41314106	401	-1.08024	3.54e-14	2.32e-11	sem1	chr19:41728651-41729051
chr19	41329016	41329346	chr19	41328924	41329325	401	0.518422	0.0008389	0.0244395	sem1	chr19:41743870-41744270
chr19	41333354	41333666	chr19	41333204	41333605	401	-0.520195	2.61e-07	2.93e-05	sem1	chr19:41748150-41748550
chr19	41736757	41737072	chr19	41736605	41737006	401	1.02072	8.5e-08	1.11e-05	tinagl1	chr19:42151467-42151867
chr19	42208895	42209354	chr19	42208770	42209171	401	-0.409849	3.63e-06	0.000285987	jtb	chr19:42639334-42639734
chr19	42566649	42567147	chr19	42566588	42566989	401	0.623857	0.000117541	0.00524685	si:dkey-228a15.1	chr19:42997152-42997552
chr19	42574836	42575190	chr19	42574633	42575034	401	1.54873	4.77e-12	1.88e-09	zgc:103438	chr19:43005197-43005597
chr19	42699917	42700171	chr19	42699640	42700041	401	0.995242	1.03e-08	1.75e-06	clasp2	chr19:43130204-43130604
chr19	43921571	43922136	chr19	43921545	43921946	401	0.419659	0.000382626	0.0134328	ankib1a	chr19:44325973-44326373
chr19	45565954	45566186	chr19	45565781	45566182	401	0.499792	0.000786389	0.0233269	trps1	chr19:45970653-45971053
chr19	45678907	45679107	chr19	45678615	45679016	401	1.53162	1.82e-21	6.25e-18	trps1	chr19:46123353-46123753
chr19	46382629	46382874	chr19	46382408	46382809	401	0.66036	3.28e-05	0.00183814	med30	chr19:46790154-46790554
chr19	46474660	46475054	chr19	46474515	46474916	401	0.540503	0.00173464	0.0415817	ext1b	chr19:46882261-46882661
chr19	46581066	46581274	chr19	46580725	46581126	401	0.962792	1.24e-06	0.000113898	ext1b	chr19:47008936-47009336
chr19	46722131	46722355	chr19	46721920	46722321	401	-1.31022	2.65e-25	1.63e-21	abrab	chr19:47130608-47131008
chr19	46802891	46803143	chr19	46802639	46803040	401	0.994133	9.71e-09	1.66e-06	abrab	chr19:47211044-47211444
chr19	46841679	46841879	chr19	46841457	46841858	401	0.879336	4.28e-06	0.000329649	abrab	chr19:47249862-47250262
chr19	46948606	46948853	chr19	46948044	46948822	778	1.01777	4.75e-13	2.38e-10	angpt1	chr19:47356449-47357226
chr19	47099862	47100202	chr19	47099684	47100085	401	1.42442	1.71e-12	7.61e-10	angpt1	chr19:47508089-47508489
chr19	47242085	47242677	chr19	47241983	47242384	401	0.636955	2.98e-08	4.43e-06	sdc2	chr19:47650388-47650788
chr19	47324278	47324702	chr19	47324193	47324594	401	-0.737644	1.82e-07	2.14e-05	ext1c	chr19:47732598-47732998
chr19	47957795	47958078	chr19	47957586	47957987	401	-0.489244	5.71e-05	0.00291233	ago4	chr19:48090473-48090873
chr2	447633	447988	chr2	447484	447885	401	-0.509654	0.00120779	0.0318985	wrnip1	chr2:434618-435018
chr2	506338	506820	chr2	506184	506585	401	-0.857898	1.23e-06	0.000112928	wrnip1	chr2:493318-493718
chr2	543617	543863	chr2	543369	543770	401	-0.722579	3.28e-06	0.000262316	wrnip1	chr2:530503-530903
chr2	1650559	1650802	chr2	1650275	1650676	401	1.41555	2.53e-15	2.19e-12	prkacbb	chr2:2566791-2567191
chr2	3704325	3704525	chr2	3704101	3704502	401	1.34782	1.71e-07	2.03e-05	egfra	chr2:3872923-3873323
chr2	3716579	3716846	chr2	3716352	3716753	401	0.744958	3.26e-05	0.00182944	egfra	chr2:3885174-3885574
chr2	3727895	3728224	chr2	3727747	3728349	602	0.537369	1.08e-05	0.000724975	egfra	chr2:3896569-3897170
chr2	3805938	3806257	chr2	3805779	3806180	401	1.29451	3.47e-11	1.1e-08	npc1	chr2:3974642-3975042
chr2	4758624	4759070	chr2	4758503	4758904	401	-0.948188	2.36e-13	1.27e-10	tnk2b	chr2:4917839-4918239
chr2	5649945	5650418	chr2	5649849	5650250	401	-0.941945	5.34e-06	0.000397851	fgf12a	chr2:5737968-5738368
chr2	6948596	6949002	chr2	6948463	6948864	401	-0.889915	1.45e-13	8.37e-11	xpr1b	chr2:7076858-7077258
chr2	8792288	8792552	chr2	8792146	8792547	401	0.747489	0.000226882	0.00889008	zzz3	chr2:8994142-8994542
chr2	10659506	10659850	chr2	10659265	10659666	401	-0.457847	3.35e-05	0.00187027	dipk1aa	chr2:10875667-10876067
chr2	12588275	12588562	chr2	12588085	12588486	401	-0.639603	6.75e-05	0.00334219	dpp6b	chr2:12905300-12905700
chr2	14426680	14427176	chr2	14426532	14426933	401	-0.662996	5.98e-05	0.00302798	tctex1d1	chr2:14757943-14758343
chr2	15077393	15077703	chr2	15077203	15077604	401	-0.547959	8.66e-05	0.0041084	f3b	chr2:15408614-15409014
chr2	15532375	15532707	chr2	15532150	15532551	401	0.606221	5.33e-06	0.000396772	col11a1b	chr2:15863561-15863961
chr2	16348587	16348839	chr2	16348348	16348749	401	-0.615989	0.000131472	0.00575158	zgc:110269	chr2:16679759-16680159
chr2	16460314	16460712	chr2	16460304	16460705	401	-0.290121	0.0011821	0.0314279	agfg1b	chr2:16791715-16792115
chr2	16894951	16895207	chr2	16894876	16895277	401	1.07289	1.66e-08	2.66e-06	fam131a	chr2:17226893-17227293
chr2	18993520	18993848	chr2	18993304	18993705	401	-0.527578	0.000131239	0.00574244	glula	chr2:19344241-19344641
chr2	19086365	19086687	chr2	19086194	19086595	401	-0.648572	2.26e-05	0.00134703	kncn	chr2:19437131-19437531
chr2	19746616	19746820	chr2	19746391	19746792	401	-0.470581	0.000698625	0.0213123	ptbp2b	chr2:20088243-20088643
chr2	20937770	20937985	chr2	20937614	20938015	401	1.56562	7.66e-12	2.9e-09	pla2g4aa	chr2:21279553-21279953
chr2	21475018	21475270	chr2	21474854	21475255	401	1.04936	1.83e-06	0.000158332	inhbab	chr2:21816793-21817193
chr2	22204062	22204394	chr2	22203923	22204324	401	0.614621	0.000770694	0.0229534	cyp7a1	chr2:22543963-22544363
chr2	22259040	22259272	chr2	22258618	22259221	604	0.634536	2.11e-06	0.00017942	fam110b	chr2:22602945-22603548
chr2	23109250	23109844	chr2	23109176	23109577	401	0.763674	3.69e-06	0.00028986	mfsd12a	chr2:23453526-23453926
chr2	23131217	23131417	chr2	23130909	23131310	401	0.889464	2.12e-05	0.00127763	prrx1a	chr2:23475259-23475659
chr2	23380338	23380626	chr2	23380036	23380437	401	1.18653	8.25e-15	6.34e-12	ivns1abpb	chr2:23724386-23724786
chr2	24134841	24135185	chr2	24134701	24135102	401	-0.578661	0.000909165	0.0259367	kcnh2a	chr2:24479051-24479451
chr2	24921806	24922394	chr2	24921750	24922151	401	1.2779	6.47e-09	1.16e-06	gyg1a	chr2:25266117-25266517
chr2	25230756	25231133	chr2	25230622	25231023	401	1.60719	3.01e-15	2.55e-12	nceh1a	chr2:25574989-25575389
chr2	25329962	25330380	chr2	25329800	25330201	401	-0.509099	3.04e-07	3.33e-05	fndc3ba	chr2:25674167-25674567
chr2	25472246	25472594	chr2	25472118	25472519	401	0.53284	0.000502032	0.0165316	ghsra	chr2:25816485-25816885
chr2	25876039	25876255	chr2	25875771	25876172	401	1.41453	5.32e-19	1.11e-15	eif5a2	chr2:26220138-26220538
chr2	27216739	27217021	chr2	27216600	27217001	401	-0.86564	6.42e-10	1.5e-07	tmx3a	chr2:27560967-27561367
chr2	29615058	29615502	chr2	29614974	29615375	401	-0.823596	8.65e-12	3.23e-09	dlgap1a	chr2:29631442-29631842
chr2	31014828	31015077	chr2	31014559	31014960	401	0.544999	0.00035771	0.0127596	myom1a	chr2:31031027-31031427
chr2	32130936	32131482	chr2	32130923	32131721	798	-0.656787	3.14e-05	0.00177153	mycb	chr2:32147706-32148503
chr2	33428342	33428719	chr2	33428126	33428527	401	0.99561	2.62e-09	5.22e-07	ccdc24	chr2:33444909-33445309
chr2	33603418	33603721	chr2	33603217	33603618	401	0.656641	0.000116634	0.00521351	b4galt2	chr2:33620000-33620400
chr2	34036570	34036772	chr2	34036370	34036771	401	0.829214	0.000167797	0.00698571	eif2b3	chr2:34053153-34053553
chr2	34538377	34538660	chr2	34538123	34538524	401	1.01432	8.1e-12	3.04e-09	brinp2	chr2:34554906-34555306
chr2	36070655	36070931	chr2	36070281	36070895	614	-0.513955	0.000632634	0.019784	smg7	chr2:36087825-36088438
chr2	36998039	36998324	chr2	36997828	36998229	401	0.464979	0.00189719	0.0442398	gng7	chr2:37015372-37015772
chr2	37313418	37313772	chr2	37313207	37313608	401	1.12564	2.96e-07	3.26e-05	gpr160	chr2:37330751-37331151
chr2	37664150	37664472	chr2	37663950	37664351	401	0.375451	0.000343816	0.0123665	mfsd14a2	chr2:37681494-37681894
chr2	37751683	37752176	chr2	37751611	37752012	401	0.782781	2.44e-06	0.00020372	ltb4r2b	chr2:37769155-37769555
chr2	37759165	37759599	chr2	37758845	37759452	607	2.01144	4.71e-17	6.01e-14	ltb4r2b	chr2:37776389-37776995
chr2	39653288	39653493	chr2	39653129	39653709	580	0.96631	3.61e-13	1.86e-10	spsb4a	chr2:39687491-39688070
chr2	39828966	39829262	chr2	39828718	39829119	401	-0.776741	1.57e-09	3.31e-07	slc25a36a	chr2:39863080-39863480
chr2	39909016	39909363	chr2	39908881	39909282	401	0.918048	4.16e-07	4.38e-05	slc25a36a	chr2:39943243-39943643
chr2	39924627	39924893	chr2	39924392	39924793	401	0.75469	0.000367681	0.0130208	slc25a36a	chr2:39958754-39959154
chr2	40989947	40990250	chr2	40989726	40990127	401	-0.820823	8.72e-15	6.63e-12	uggt1	chr2:41135493-41135893
chr2	41098331	41098659	chr2	41098059	41098460	401	-0.637791	6.64e-08	8.95e-06	hs6st1a	chr2:41243826-41244226
chr2	42475334	42475691	chr2	42475155	42475556	401	0.764586	6.24e-08	8.49e-06	slco5a1b	chr2:42625738-42626138
chr2	43252988	43253273	chr2	43252790	43253472	682	0.886274	0.000221634	0.00872715	pard3ab	chr2:43403373-43404054
chr2	43575004	43575332	chr2	43574793	43575194	401	0.534691	0.00130653	0.0338363	itgb1b.2	chr2:43689972-43690372
chr2	44831519	44831809	chr2	44831360	44831761	401	1.26484	7.28e-16	7.01e-13	ncapd2	chr2:44978363-44978763
chr2	44841581	44841941	chr2	44841464	44841865	401	1.30119	1.47e-12	6.65e-10	ncapd2	chr2:44988467-44988867
chr2	45262848	45263185	chr2	45262763	45263485	722	1.60762	4.87e-15	3.93e-12	mir181b-1	chr2:45409766-45410487
chr2	46737941	46738183	chr2	46737671	46738072	401	-0.644548	0.000764009	0.022801	pax3a	chr2:46885068-46885468
chr2	46974324	46974746	chr2	46974237	46974638	401	-0.932508	6.54e-09	1.17e-06	pax3a	chr2:47122546-47122946
chr2	47733794	47734084	chr2	47733590	47733991	401	0.765077	4.16e-06	0.000321169	mbnl1	chr2:47879427-47879827
chr2	48079457	48079693	chr2	48079230	48079631	401	1.47012	2.84e-17	3.91e-14	pitrm1	chr2:48225067-48225467
chr2	48390125	48390325	chr2	48389867	48390268	401	-0.578061	4.61e-05	0.00243893	per2	chr2:48535704-48536104
chr2	53282114	53282444	chr2	53281903	53282304	401	-0.583994	0.00022168	0.00872825	sirt6	chr2:53555523-53555923
chr2	53679612	53679812	chr2	53679373	53680141	778	0.900356	1.45e-07	1.76e-05	capsla	chr2:54227375-54228152
chr2	53877827	53878162	chr2	53877600	53878001	401	0.664083	0.000168281	0.00700245	ctnnbl1	chr2:54427658-54428058
chr2	53974486	53974744	chr2	53974274	53974675	401	1.95315	1.14e-16	1.3e-13	capsla	chr2:54140072-54140472
chr2	55555654	55556030	chr2	55555150	55555922	772	1.02102	8.23e-12	3.08e-09	klf2b	chr19:17722599-17723370
chr2	58753665	58754102	chr2	58754026	58754660	634	-0.548545	0.000542416	0.0175359	prkab2	chr2:58776052-58776685
chr2	58753665	58754102	chr2	58753507	58753908	401	-0.884971	2.15e-17	3.04e-14	prkab2	chr2:58775533-58775933
chr20	44838	45215	chr20	44715	45116	401	-0.576654	0.00103276	0.0285303	zgc:174972	chr20:56081-56481
chr20	365903	366153	chr20	365668	366069	401	-0.591742	0.000336339	0.0121541	fynb	chr20:377034-377434
chr20	376386	376746	chr20	376222	376623	401	-0.587646	0.0002822	0.0105721	fynb	chr20:387588-387988
chr20	377930	378163	chr20	377693	378094	401	-0.576469	0.000333563	0.0120688	fynb	chr20:389059-389459
chr20	849971	850242	chr20	849738	850441	703	-0.569869	0.000281075	0.0105376	nt5e	chr20:828913-829615
chr20	1630601	1630805	chr20	1630354	1630755	401	0.975994	8.1e-10	1.84e-07	themis	chr20:1556009-1556409
chr20	1764050	1764250	chr20	1763820	1764221	401	-0.619728	6.51e-05	0.00324424	lama2	chr20:1689475-1689875
chr20	1810199	1810645	chr20	1810176	1810577	401	-0.44488	0.00189049	0.044121	lama2	chr20:1735831-1736231
chr20	3562549	3562959	chr20	3562418	3562819	401	-0.492258	0.000485734	0.0161346	mfsd4b	chr20:3545981-3546381
chr20	3931159	3931844	chr20	3931304	3931705	401	-0.591585	3.49e-06	0.000276899	si:ch73-111k22.2	chr20:4100193-4100593
chr20	4089720	4089921	chr20	4089554	4089955	401	0.965099	5.81e-09	1.06e-06	exoc8	chr20:3941654-3942054
chr20	4253009	4253269	chr20	4252780	4253181	401	0.692216	5.18e-05	0.00269073	ipcef1	chr20:4517706-4518106
chr20	5790221	5790556	chr20	5789813	5790472	659	-0.700009	8.59e-08	1.12e-05	cep128	chr20:5745546-5746204
chr20	5821471	5821889	chr20	5821388	5821789	401	-0.788918	2.39e-11	7.92e-09	cep128	chr20:5777121-5777521
chr20	6639026	6639450	chr20	6638737	6639138	401	0.758489	0.000117406	0.00524425	si:ch211-191a24.4	chr20:6648791-6649191
chr20	6647749	6647949	chr20	6647471	6647872	401	0.712139	1.37e-06	0.00012319	si:ch211-191a24.4	chr20:6657525-6657925
chr20	7224099	7224356	chr20	7223824	7224225	401	-0.691402	9.97e-05	0.00460171	si:dkeyp-51f12.3	chr20:7233946-7234346
chr20	7279108	7279356	chr20	7278820	7279221	401	-0.709212	1.78e-05	0.00110651	dsc2l	chr20:7288942-7289342
chr20	7617597	7617906	chr20	7617420	7617821	401	-0.722767	4.88e-09	9.08e-07	bloc1s2	chr20:7629682-7630082
chr20	7755182	7755578	chr20	7755040	7755441	401	-0.425856	0.000150203	0.00640075	bloc1s2	chr20:7767302-7767702
chr20	7826105	7826461	chr20	7825950	7826351	401	0.717334	0.00141902	0.0359044	bloc1s2	chr20:7838212-7838612
chr20	7848045	7848393	chr20	7847848	7848249	401	-0.532472	6.85e-06	0.000491697	bloc1s2	chr20:7860110-7860510
chr20	9629201	9630033	chr20	9629153	9629554	401	-0.43397	0.00150626	0.0375052	zfp36l1b	chr20:9641914-9642314
chr20	10465033	10465380	chr20	10464859	10465260	401	-0.548135	3.83e-06	0.000299186	glrx5	chr20:10477620-10478020
chr20	11431106	11431717	chr20	11431133	11431914	781	0.66118	0.000664651	0.0205289	flrt2	chr20:11432960-11433740
chr20	12059190	12059576	chr20	12059100	12059501	401	-0.705471	1.51e-05	0.000963141	si:dkey-269i1.4	chr20:12060927-12061327
chr20	12244924	12245211	chr20	12244706	12245107	401	-0.930698	8.42e-07	8.13e-05	si:dkey-269i1.4	chr20:12246533-12246933
chr20	14978480	14978715	chr20	14978212	14978613	401	1.03405	1.54e-08	2.48e-06	vamp4	chr20:15082233-15082633
chr20	15172631	15172861	chr20	15172366	15172767	401	0.686055	9.84e-05	0.00455436	prdx6	chr20:15272864-15273264
chr20	15982577	15983024	chr20	15982351	15982752	401	-0.568317	4.63e-06	0.000352194	angptl1a	chr20:16082769-16083169
chr20	16019307	16019560	chr20	16019016	16019417	401	-0.686905	8.41e-05	0.00401258	angptl1a	chr20:16119434-16119834
chr20	17523541	17523764	chr20	17523344	17524089	745	-0.878594	4.16e-12	1.65e-09	cdh2	chr20:17623762-17624506
chr20	17841949	17842410	chr20	17841768	17842169	401	0.646845	2.06e-05	0.00124702	cdh2	chr20:17942186-17942586
chr20	17926994	17927374	chr20	17926854	17927255	401	-0.487654	0.000336431	0.0121557	cdh2	chr20:18027272-18027672
chr20	18034134	18034352	chr20	18033916	18034510	594	-0.348209	0.000616055	0.0193685	aqp4	chr20:18134334-18134927
chr20	19785695	19786156	chr20	19785508	19785909	401	-0.656383	0.000129107	0.00567016	ptk2bb	chr20:19885926-19886326
chr20	20891625	20891984	chr20	20891451	20891852	401	-0.614678	0.00107747	0.0294052	xrcc3	chr20:20991779-20992179
chr20	21033615	21033868	chr20	21033489	21033890	401	-0.488156	0.000179369	0.00736891	btbd6b	chr20:21133817-21134217
chr20	21790337	21790568	chr20	21790107	21790508	401	1.25765	2.82e-07	3.13e-05	syne2a	chr20:21890435-21890835
chr20	21919547	21919987	chr20	21919471	21919872	401	0.478188	0.000648043	0.0201518	daam1b	chr20:22019799-22020199
chr20	22452496	22452696	chr20	22452309	22452710	401	0.612957	0.000320405	0.011697	pdgfra	chr20:22552637-22553037
chr20	22588552	22588784	chr20	22588309	22588710	401	-0.426898	0.00131897	0.034066	lnx1	chr20:22688637-22689037
chr20	22845934	22846381	chr20	22845805	22846206	401	-0.769998	5.25e-13	2.61e-10	scfd2	chr20:22946133-22946533
chr20	22876382	22876594	chr20	22876226	22876627	401	1.43187	3.1e-09	6.06e-07	scfd2	chr20:22976554-22976954
chr20	22899423	22899861	chr20	22899298	22899699	401	0.86177	0.000336071	0.0121453	scfd2	chr20:22999626-23000026
chr20	22910933	22911224	chr20	22910729	22911130	401	0.895567	7.19e-07	7.06e-05	scfd2	chr20:23011057-23011457
chr20	23058904	23059211	chr20	23058686	23059087	401	-0.649578	0.000279281	0.0104817	usp46	chr20:23159587-23159987
chr20	23088073	23088417	chr20	23087905	23088306	401	-0.568671	0.000529451	0.0171988	usp46	chr20:23188806-23189206
chr20	23268562	23268968	chr20	23268420	23268821	401	1.00946	2.98e-05	0.00169958	ociad1	chr20:23369321-23369721
chr20	23651191	23651680	chr20	23651102	23651503	401	0.555035	0.000888326	0.0254979	cbr4	chr20:23752003-23752403
chr20	24028194	24028549	chr20	24028058	24028459	401	0.913259	1.35e-12	6.12e-10	gja10b	chr20:24128959-24129359
chr20	24582054	24582392	chr20	24581807	24582208	401	1.82217	8.63e-13	4.1e-10	epha7	chr20:24682718-24683118
chr20	25331453	25331736	chr20	25331249	25331650	401	1.72338	1.07e-29	1.96e-25	ccn2a	chr20:25432160-25432560
chr20	25522853	25523160	chr20	25522644	25523045	401	-0.44389	4.44e-05	0.00236906	cyp2n13	chr20:25623555-25623955
chr20	27779829	27780230	chr20	27779701	27780102	401	-1.38134	5.02e-20	1.27e-16	vrtn	chr20:27880612-27881012
chr20	28498219	28498556	chr20	28498086	28498487	401	-0.691861	0.0001474	0.00630193	dpf3	chr20:28595208-28595608
chr20	28700733	28701263	chr20	28700625	28701026	401	1.06356	8.21e-08	1.08e-05	rgs6	chr20:28797747-28798147
chr20	29067768	29068009	chr20	29067582	29067983	401	0.931982	5.96e-05	0.00301795	gpr176	chr20:29164704-29165104
chr20	29170240	29170440	chr20	29170306	29170877	571	0.58693	0.0015427	0.0381846	katnbl1	chr20:29267428-29267998
chr20	29241959	29242300	chr20	29241850	29242251	401	-0.781513	5.9e-11	1.77e-08	aven	chr20:29338972-29339372
chr20	29560007	29560584	chr20	29559990	29560391	401	0.764111	3.67e-06	0.000288377	ywhaqa	chr20:29657112-29657512
chr20	29617898	29618147	chr20	29617664	29618065	401	0.932716	2.61e-06	0.000215332	cpsf3	chr20:29714786-29715186
chr20	29974756	29974956	chr20	29974504	29974905	401	-0.738313	7.21e-08	9.62e-06	sox11b	chr20:30071626-30072026
chr20	31065338	31065744	chr20	31065296	31065697	401	-0.488024	0.00104366	0.028767	otofa	chr20:31162418-31162818
chr20	31657288	31657593	chr20	31657089	31657490	401	1.9219	4.28e-18	7.35e-15	sash1a	chr20:31754211-31754611
chr20	32161477	32161814	chr20	32160992	32162050	1058	-0.714553	1.78e-07	2.1e-05	cep57l1	chr20:32258114-32259171
chr20	32246133	32246376	chr20	32245990	32246391	401	-0.760494	1.13e-05	0.000755709	sesn1	chr20:32343112-32343512
chr20	32296942	32297261	chr20	32296741	32297142	401	-0.597187	7.54e-05	0.00366196	foxo3b	chr20:32393863-32394263
chr20	33663281	33663566	chr20	33663046	33663447	401	0.514072	0.0015038	0.0374615	si:ch211-199m3.1	chr20:33760168-33760568
chr20	33675610	33675810	chr20	33675200	33675857	657	0.780855	1.51e-06	0.000134549	si:ch211-199m3.1	chr20:33772322-33772978
chr20	33768034	33768235	chr20	33767759	33768160	401	-0.664893	8.42e-07	8.13e-05	fam102bb	chr20:33864881-33865281
chr20	34229310	34229578	chr20	34229074	34229475	401	1.18144	2.27e-09	4.62e-07	hmcn1	chr20:34326196-34326596
chr20	34805286	34805486	chr20	34805046	34805447	401	0.641763	7.46e-06	0.000528031	stmn4	chr20:34902168-34902568
chr20	34857284	34857546	chr20	34857112	34857513	401	0.474966	0.00177003	0.0421602	emilin1a	chr20:34954234-34954634
chr20	34907634	34907954	chr20	34907509	34907910	401	0.605681	0.000101329	0.00466073	snap25a	chr20:35004631-35005031
chr20	34962468	34963020	chr20	34962409	34962810	401	-0.467897	1.93e-07	2.26e-05	sccpdhb	chr20:35059531-35059931
chr20	36472470	36472774	chr20	36472262	36472663	401	0.546273	1.06e-05	0.000715424	lbr	chr20:36569384-36569784
chr20	36532996	36533422	chr20	36532778	36533179	401	0.631199	0.000866608	0.0250357	enah	chr20:36629900-36630300
chr20	37419835	37420052	chr20	37419607	37420008	401	0.516342	1.12e-05	0.000746412	adgrg6	chr20:37516729-37517129
chr20	37528351	37528614	chr20	37528172	37528573	401	0.547573	9.6e-08	1.23e-05	hivep2a	chr20:37625294-37625694
chr20	39297671	39297989	chr20	39297545	39297946	401	-0.92951	9.68e-12	3.58e-09	clu	chr20:39394667-39395067
chr20	39325717	39326085	chr20	39325641	39326042	401	0.950029	2.05e-13	1.13e-10	ccl38.1	chr20:39422763-39423163
chr20	40504694	40505024	chr20	40504483	40504884	401	1.90379	1.5e-22	6.15e-19	hsf2	chr20:40607374-40607774
chr20	42260819	42261127	chr20	42260613	42261014	401	0.649094	0.000230809	0.00901171	gopc	chr20:42363504-42363904
chr20	42316459	42316736	chr20	42316290	42316691	401	1.29019	8.83e-11	2.53e-08	dcbld1	chr20:42419181-42419581
chr20	43782951	43783192	chr20	43782727	43783128	401	0.514887	0.00120486	0.0318413	laptm4a	chr20:43885650-43886050
chr20	43883315	43883623	chr20	43883193	43883594	401	0.447459	0.000635743	0.0198624	mark3b	chr20:43986116-43986516
chr20	45419175	45419695	chr20	45419127	45419528	401	0.640129	6.72e-07	6.66e-05	napbb	chr20:45536826-45537226
chr20	46366344	46366976	chr20	46366307	46366708	401	-0.33787	0.000523692	0.0170609	bmf2	chr20:46462588-46462988
chr20	46983315	46983556	chr20	46983053	46983454	401	-0.80108	3.66e-07	3.93e-05	dnmt3aa	chr20:47079334-47079734
chr20	47448520	47448775	chr20	47448287	47448688	401	1.32019	2.99e-14	1.99e-11	rab10	chr20:47563072-47563472
chr20	48014318	48014771	chr20	48014160	48014561	401	-0.398995	0.000606439	0.0191236	prep	chr20:48584439-48584839
chr20	48427737	48427983	chr20	48427545	48427946	401	0.798709	0.00122076	0.0321551	efhc1	chr20:47951359-47951759
chr20	48437888	48438088	chr20	48437741	48438142	401	1.126	6.58e-08	8.87e-06	tfap2b	chr20:47961555-47961955
chr20	49189887	49190300	chr20	49189759	49190160	401	0.386344	0.000139469	0.00602633	naa20	chr20:49380131-49380531
chr20	49204108	49204568	chr20	49203947	49204348	401	0.745332	1.5e-06	0.00013347	naa20	chr20:49394359-49394759
chr20	49209422	49210015	chr20	49209383	49209784	401	1.27177	4.69e-17	6e-14	naa20	chr20:49399799-49400199
chr20	49249166	49249420	chr20	49248941	49249342	401	0.57635	0.000743714	0.0223462	naa20	chr20:49426747-49427147
chr20	49264139	49264515	chr20	49264027	49264428	401	1.11876	4.49e-13	2.28e-10	naa20	chr20:49441849-49442249
chr20	49444742	49445075	chr20	49444500	49444901	401	1.37247	4.66e-12	1.84e-09	naa20	chr20:49640285-49640685
chr20	49684033	49684331	chr20	49683813	49684214	401	1.45103	1.15e-13	6.83e-11	ints9	chr20:49880600-49881000
chr20	50137732	50138030	chr20	50137584	50137985	401	-0.747819	0.000871237	0.0251328	cpsf2	chr20:50334581-50334981
chr20	50692949	50693234	chr20	50692745	50693146	401	-1.02814	1.84e-11	6.3e-09	gphnb	chr20:50874701-50875101
chr20	51587726	51588147	chr20	51587628	51588029	401	0.385467	0.00189252	0.0441539	disp1	chr20:51774517-51774917
chr20	52087463	52087673	chr20	52087203	52087604	401	-0.572571	3.49e-05	0.00193482	hlx1	chr20:52275299-52275699
chr20	52217147	52217453	chr20	52216940	52217341	401	-0.600231	1.66e-07	1.99e-05	hlx1	chr20:52405036-52405436
chr20	52783345	52783569	chr20	52783124	52783525	401	1.29538	1.45e-11	5.13e-09	phactr1	chr20:52977519-52977919
chr20	54088513	54088903	chr20	54088373	54088774	401	0.706275	0.000346014	0.0124275	rps29	chr20:54298928-54299328
chr20	54536287	54536595	chr20	54536106	54536507	401	-0.824219	1.99e-08	3.12e-06	ppp1r35	chr20:54826171-54826571
chr21	263350	263680	chr21	263306	263707	401	-0.691671	0.00055695	0.0178998	rln	chr21:241855-242255
chr21	744702	744902	chr21	744568	744969	401	-0.773843	2.29e-05	0.00136254	oaz1b	chr21:719478-719878
chr21	3448916	3449441	chr21	3448886	3449287	401	0.456743	0.000332979	0.0120512	smad7	chr21:3297466-3297866
chr21	4987425	4987625	chr21	4987175	4987840	665	0.541882	8.62e-05	0.00409611	zgc:77838	chr21:4822611-4823275
chr21	5169042	5169393	chr21	5168853	5169254	401	-0.449067	4.36e-05	0.00233083	zgc:122979	chr21:5004289-5004689
chr21	5606849	5607049	chr21	5606637	5607038	401	-0.828385	3.23e-08	4.74e-06	shroom3	chr21:5499721-5500121
chr21	6226373	6226573	chr21	6226182	6226583	401	0.709434	0.00119952	0.0317496	cdk9	chr21:6120675-6121075
chr21	6277870	6278113	chr21	6277649	6278050	401	0.719307	6.17e-06	0.000450333	cdk9	chr21:6172142-6172542
chr21	6297456	6297834	chr21	6297294	6297695	401	1.0031	6.14e-07	6.16e-05	cdk9	chr21:6191787-6192187
chr21	6454571	6454848	chr21	6454297	6454698	401	0.689389	0.00119671	0.0317089	cdk9	chr21:6348790-6349190
chr21	6473788	6474131	chr21	6473529	6474077	548	0.942115	2.3e-07	2.62e-05	cdk9	chr21:6368090-6368637
chr21	6560704	6561074	chr21	6560520	6560921	401	0.610067	0.00138455	0.0352864	olfm1b	chr21:6638270-6638670
chr21	6579952	6580291	chr21	6579843	6580244	401	1.22464	6.18e-09	1.12e-06	olfm1b	chr21:6657593-6657993
chr21	6594037	6594398	chr21	6593902	6594303	401	-0.68002	3.16e-05	0.00178306	olfm1b	chr21:6671652-6672052
chr21	7091945	7092320	chr21	7091796	7092197	401	1.81583	1.41e-23	6.76e-20	ppp1r26	chr21:7525607-7526007
chr21	7395917	7396208	chr21	7395744	7396145	401	0.558705	0.000257517	0.00982431	olfm1b	chr21:6528136-6528536
chr21	8189145	8189488	chr21	8188966	8189367	401	0.804152	0.000432566	0.0147647	nr6a1b	chr21:8096428-8096828
chr21	8509865	8510269	chr21	8509750	8510151	401	1.22046	1.34e-10	3.69e-08	crb2a	chr21:8417212-8417612
chr21	8515963	8516235	chr21	8515780	8516181	401	0.603637	0.00108876	0.029629	crb2a	chr21:8423242-8423642
chr21	8652501	8652787	chr21	8652297	8652698	401	-0.556443	0.00199593	0.0459386	crb2a	chr21:8559977-8560377
chr21	9530460	9530743	chr21	9530325	9530726	401	0.917133	1.13e-05	0.000752228	ptpn13	chr21:9437593-9437993
chr21	9610359	9610645	chr21	9610098	9610499	401	0.508164	0.000377737	0.0132901	mapk10	chr21:9517366-9517766
chr21	10403975	10404430	chr21	10403701	10404285	584	-0.542884	7.75e-06	0.00054507	ccbe1	chr21:10311221-10311804
chr21	10594482	10594735	chr21	10594280	10594681	401	-0.416156	8.45e-05	0.00402797	ccbe1	chr21:10501800-10502200
chr21	10852079	10852294	chr21	10851843	10852244	401	0.987634	0.000306458	0.0113004	mir122	chr21:10759216-10759616
chr21	10871279	10871524	chr21	10871061	10871462	401	0.679072	2.82e-05	0.00162551	mir122	chr21:10778434-10778834
chr21	10926853	10927124	chr21	10926669	10927070	401	-0.414419	0.000506826	0.0166514	mir122	chr21:10834042-10834442
chr21	14496275	14496536	chr21	14496054	14496455	401	1.05702	2.09e-14	1.44e-11	ehmt1b	chr21:14399326-14399726
chr21	15244730	15244930	chr21	15244541	15244942	401	0.688724	2.92e-07	3.22e-05	sfswap	chr21:15148565-15148965
chr21	16234632	16234832	chr21	16234363	16234764	401	0.530275	0.000637661	0.019909	tnfrsfa	chr21:16138387-16138787
chr21	17125988	17126277	chr21	17125825	17126226	401	-0.766792	2.71e-08	4.08e-06	atp2a2b	chr21:17089190-17089590
chr21	17892217	17892525	chr21	17892053	17892454	401	-0.566071	7.76e-06	0.000546044	rxraa	chr21:17855418-17855818
chr21	18122426	18122761	chr21	18122233	18123026	793	1.02602	7.72e-08	1.02e-05	brd3a	chr21:18085598-18086390
chr21	20083267	20083704	chr21	20083156	20083557	401	-0.482533	9.71e-06	0.00066198	dusp4	chr21:20046521-20046921
chr21	20159655	20160106	chr21	20159527	20159928	401	1.14626	7.18e-08	9.58e-06	dusp4	chr21:20122892-20123292
chr21	20192521	20193120	chr21	20192404	20192805	401	0.838041	1.82e-06	0.000157844	dusp4	chr21:20155769-20156169
chr21	20207078	20207375	chr21	20206431	20207241	810	0.853641	5.62e-07	5.72e-05	dusp4	chr21:20169796-20170605
chr21	21232658	21232858	chr21	21232468	21232869	401	1.7005	2.71e-14	1.82e-11	lifrb	chr21:21195833-21196233
chr21	21379749	21380004	chr21	21379547	21379948	401	-0.588323	0.000203632	0.00817835	rtn2b	chr21:21342912-21343312
chr21	21480045	21480335	chr21	21479378	21480175	797	0.674994	0.000965384	0.0271	nectin3b	chr21:21442743-21443539
chr21	21487482	21487757	chr21	21487274	21487675	401	1.03173	1.27e-15	1.16e-12	nectin3b	chr21:21450639-21451039
chr21	21820166	21820461	chr21	21819968	21820369	401	0.371988	0.00083926	0.0244469	neu3.5	chr21:21783333-21783733
chr21	22306631	22306992	chr21	22306439	22306840	401	-0.634965	3.16e-07	3.45e-05	nadk2	chr21:22269804-22270204
chr21	22757248	22757761	chr21	22757070	22757471	401	0.649272	0.000123289	0.00545875	arhgap42a	chr21:22720466-22720866
chr21	22817672	22818065	chr21	22817662	22818063	401	1.00076	2.72e-06	0.00022316	trpc6a	chr21:22781058-22781458
chr21	22931165	22931393	chr21	22931021	22931422	401	-0.529924	5.2e-07	5.33e-05	dub	chr21:22894417-22894817
chr21	23011534	23011791	chr21	23011396	23011797	401	0.557269	6.18e-06	0.000450637	rb1	chr21:22974792-22975192
chr21	23563554	23563927	chr21	23563397	23563798	401	2.27907	8.74e-30	1.66e-25	ncam1a	chr21:23526793-23527193
chr21	23625762	23626039	chr21	23625573	23625974	401	1.73576	7.17e-31	2.22e-26	ncam1a	chr21:23588969-23589369
chr21	23635455	23635655	chr21	23635231	23635632	401	1.22407	1.09e-15	1e-12	ncam1a	chr21:23598627-23599027
chr21	23643306	23643708	chr21	23643135	23643536	401	0.674156	6.34e-09	1.14e-06	ncam1a	chr21:23606531-23606931
chr21	23768295	23768594	chr21	23768103	23768504	401	-0.512669	8.54e-05	0.00406391	ncam1a	chr21:23731499-23731899
chr21	24150874	24151213	chr21	24150719	24151120	401	-0.640748	0.000508844	0.016707	cadm1a	chr21:24114115-24114515
chr21	24486238	24486438	chr21	24485906	24486307	401	1.16648	5.24e-08	7.27e-06	sc5d	chr21:24449302-24449702
chr21	24586918	24587185	chr21	24586727	24587128	401	0.574381	1.58e-06	0.000140057	anapc13	chr21:24550123-24550523
chr21	24828739	24829155	chr21	24828631	24829032	401	0.691174	0.00062202	0.0195142	jam3b	chr21:24792027-24792427
chr21	24931527	24931904	chr21	24931281	24931682	401	1.30264	6.6e-10	1.54e-07	jam3b	chr21:24894677-24895077
chr21	25617340	25617548	chr21	25617191	25617592	401	1.41965	2.47e-13	1.33e-10	fibpb	chr21:25580587-25580987
chr21	26501260	26501628	chr21	26501116	26501517	401	0.57304	0.000136505	0.00592932	zgc:110540	chr21:26464422-26464822
chr21	27021532	27021822	chr21	27021300	27021955	655	0.956074	1.21e-05	0.00079881	ppp1r14ba	chr21:26984606-26985260
chr21	28066543	28066866	chr21	28066412	28066813	401	1.51767	8.89e-16	8.3e-13	nrxn2a	chr21:28029718-28030118
chr21	28512649	28512991	chr21	28512413	28512814	401	-0.445692	7.5e-06	0.000529965	otub1a	chr21:28475719-28476119
chr21	28559128	28559518	chr21	28558993	28559394	401	-0.709147	1.56e-06	0.000138177	otub1a	chr21:28522299-28522699
chr21	28601703	28602052	chr21	28601558	28601959	401	0.518624	0.000724617	0.021906	otub1a	chr21:28564864-28565264
chr21	28878984	28879293	chr21	28878796	28879197	401	0.539732	1.99e-05	0.00121289	ppp3ca	chr21:28842102-28842502
chr21	30719665	30719906	chr21	30719058	30719813	755	-0.341563	0.000814616	0.0239474	zgc:110224	chr21:30682364-30683118
chr21	32333229	32333646	chr21	32333059	32333460	401	1.32697	1.35e-11	4.78e-09	clk4b	chr21:32299802-32300202
chr21	32536313	32536513	chr21	32536097	32536498	401	0.616638	0.000284361	0.0106361	zgc:123105	chr21:32502840-32503240
chr21	33324368	33325039	chr21	33324535	33324936	401	0.587508	0.00117199	0.0312263	ndst1b	chr21:33291369-33291769
chr21	34088098	34088371	chr21	34087995	34088396	401	-0.376715	2.31e-05	0.00136879	mtmr1b	chr21:34053506-34053906
chr21	35264295	35264599	chr21	35264098	35264499	401	0.606584	1.09e-05	0.000731556	ubtd2	chr21:35229609-35230009
chr21	35401505	35401970	chr21	35400761	35401757	996	-0.551546	0.000314074	0.0115331	rars1	chr21:35366272-35367267
chr21	35552718	35552970	chr21	35552459	35552860	401	-0.54824	4.32e-05	0.00231511	rars1	chr21:35517970-35518370
chr21	36928114	36928404	chr21	36927727	36928128	401	0.84535	5.38e-05	0.00277495	zgc:77151	chr21:37242541-37242941
chr21	37123775	37124062	chr21	37123548	37123949	401	-0.801845	3.11e-08	4.59e-06	znf346	chr21:37438362-37438762
chr21	37159629	37159950	chr21	37159400	37159801	401	-0.455597	0.00164129	0.0399359	fgfr4	chr21:37474214-37474614
chr21	37269160	37269591	chr21	37269092	37269493	401	-0.460251	0.000251183	0.00964065	fgfr4	chr21:37583906-37584306
chr21	38459206	38459644	chr21	38458383	38459497	1114	-0.473758	0.000355137	0.012687	zgc:158291	chr21:38410678-38411791
chr21	39272777	39273263	chr21	39272711	39273112	401	0.65026	1.46e-05	0.000934849	cpdb	chr21:39227654-39228054
chr21	40451025	40451358	chr21	40450818	40451219	401	-0.529468	8.65e-06	0.000599291	coro6	chr21:40427266-40427666
chr21	42976789	42977296	chr21	42976729	42977130	401	-0.804445	2.63e-12	1.11e-09	dpysl3	chr21:42981554-42981954
chr21	44145346	44145546	chr21	44145474	44145875	401	-0.69106	0.000935488	0.026474	fgf1b	chr21:44150309-44150709
chr21	44145346	44145546	chr21	44144980	44145381	401	-0.712277	1.29e-06	0.000117222	fgf1b	chr21:44149815-44150215
chr21	44714499	44714851	chr21	44714306	44714707	401	1.39859	1.04e-24	5.73e-21	ammecr1	chr21:44690061-44690461
chr21	45302911	45303168	chr21	45302474	45303042	568	0.935154	1.07e-05	0.000717174	tcf7	chr21:45261664-45262231
chr21	45302911	45303168	chr21	45303126	45303527	401	0.797465	7.74e-05	0.00374177	tcf7	chr21:45262316-45262716
chr21	45618480	45618900	chr21	45618336	45618737	401	-0.442242	7.03e-06	0.000502374	irf1b	chr21:45688947-45689347
chr21	45855444	45855644	chr21	45854909	45856060	1151	0.372488	0.00128277	0.0333818	faxdc2	chr21:45816582-45817732
chr22	161312	161632	chr22	160459	161622	1163	0.373019	0.00109901	0.0298276	fblim1	chr22:187431-188593
chr22	531963	532390	chr22	531860	532261	401	-0.440381	0.00181393	0.0428884	ccnd3	chr22:494138-494538
chr22	3300531	3300784	chr22	3300323	3300724	401	-0.482005	0.000285197	0.0106618	gipc3	chr22:3281056-3281456
chr22	3357498	3357698	chr22	3357455	3357856	401	0.711638	0.000315655	0.0115817	tbxa2r	chr22:3338188-3338588
chr22	3604227	3604812	chr22	3604162	3604563	401	-0.879617	5.57e-06	0.000411807	tbxa2r	chr22:3584895-3585295
chr22	3775949	3776345	chr22	3775863	3776264	401	0.729836	4.02e-05	0.00217778	zgc:194627	chr22:5191576-5191976
chr22	4664199	4664430	chr22	4663994	4664395	401	0.726516	1.74e-07	2.06e-05	fbn2b	chr22:4279620-4280020
chr22	5296903	5297228	chr22	5296689	5297090	401	0.560451	0.000642682	0.0200266	mir27e	chr22:4912315-4912715
chr22	5409471	5409777	chr22	5409291	5409692	401	1.18982	1.21e-13	7.15e-11	zgc:194627	chr22:5024917-5025317
chr22	8307202	8307670	chr22	8307124	8307525	401	-0.517176	0.00184082	0.0432986	sc:d217	chr22:8277279-8277679
chr22	9478328	9478737	chr22	9477904	9478628	724	0.855482	3.51e-06	0.000278334	cacna2d2b	chr22:9448223-9448946
chr22	9777115	9777399	chr22	9776856	9777546	690	0.461046	0.00061741	0.0193979	si:dkey-253d23.3	chr22:9747175-9747864
chr22	10963939	10964186	chr22	10963676	10964077	401	1.43243	6.16e-21	1.85e-17	insrb	chr22:10933995-10934395
chr22	11629400	11629761	chr22	11629262	11629663	401	0.487382	0.00175721	0.0419605	gcga	chr22:11599581-11599981
chr22	11631848	11632139	chr22	11631635	11632036	401	1.41855	1.67e-14	1.17e-11	gcga	chr22:11601954-11602354
chr22	12352574	12352829	chr22	12352318	12352719	401	-0.773117	1.14e-07	1.43e-05	mir128-1	chr22:12327542-12327942
chr22	12355340	12355897	chr22	12355333	12355734	401	-0.630462	5.84e-09	1.06e-06	mir128-1	chr22:12330557-12330957
chr22	12810941	12811297	chr22	12810796	12811197	401	0.784332	2.61e-05	0.00151786	stat1a	chr22:12786020-12786420
chr22	13053721	13054006	chr22	13053544	13053945	401	0.790434	1.63e-05	0.00102729	ahr1b	chr22:13028768-13029168
chr22	13053721	13054006	chr22	13053967	13054757	790	0.513856	0.000190055	0.00772075	ahr1b	chr22:13029191-13029980
chr22	13350347	13350678	chr22	13350141	13350542	401	-0.571054	1.08e-08	1.82e-06	ahr2	chr22:13325365-13325765
chr22	15822995	15823404	chr22	15822828	15823229	401	1.5648	3.47e-20	9.04e-17	klf2a	chr22:15796559-15796959
chr22	15840425	15840679	chr22	15840293	15840694	401	1.04368	5.92e-09	1.07e-06	klf2a	chr22:15814024-15814424
chr22	15876650	15876928	chr22	15876476	15876877	401	0.598798	0.000865166	0.0250087	klf2a	chr22:15850207-15850607
chr22	16040561	16040811	chr22	16040301	16040702	401	0.53366	0.00109736	0.0297965	s1pr1	chr22:16014032-16014432
chr22	18279833	18280198	chr22	18279331	18280505	1174	-0.472976	0.00187911	0.0439652	mir9-4	chr22:18254354-18255527
chr22	19029820	19030086	chr22	19029551	19029952	401	-0.860371	2.58e-06	0.000213665	fgf22	chr22:19004574-19004974
chr22	20961994	20962211	chr22	20961787	20962188	401	0.604012	2.14e-05	0.00128511	fkbp8	chr22:20936810-20937210
chr22	21325618	21325818	chr22	21325434	21325835	401	-0.395426	0.00224555	0.0499397	shc2	chr22:21300457-21300857
chr22	21444299	21444775	chr22	21443898	21444605	707	0.637069	3.48e-06	0.000276565	s1pr3a	chr22:21418921-21419627
chr22	23144915	23145115	chr22	23144738	23145332	594	-0.407587	6.05e-05	0.00305981	nek7	chr22:23129959-23130552
chr22	23398361	23398855	chr22	23398308	23398709	401	-0.572049	2.99e-07	3.29e-05	si:dkey-121a9.3	chr22:23371745-23372145
chr22	23440348	23440773	chr22	23440235	23440636	401	-0.527137	0.000759764	0.0227017	crb1	chr22:23413672-23414072
chr22	24122799	24123197	chr22	24122579	24123357	778	-0.486309	0.000634366	0.0198286	b3galt2	chr22:24096016-24096793
chr22	24256124	24256409	chr22	24256025	24256426	401	-0.510048	0.00105879	0.0290515	rgs2	chr22:24229462-24229862
chr22	24302837	24303187	chr22	24302698	24303099	401	0.432951	8.61e-05	0.00409248	uts2d	chr22:24276135-24276535
chr22	25842034	25842328	chr22	25841767	25842168	401	-0.913351	7.91e-09	1.39e-06	vasna	chr22:25821871-25822271
chr22	26540922	26541383	chr22	26540766	26541167	401	0.788797	3.58e-08	5.19e-06	zgc:194330	chr22:26520870-26521270
chr22	27055497	27055804	chr22	27055284	27055685	401	-0.512562	0.000410356	0.0141718	xpnpep1	chr22:27192833-27193233
chr22	28710924	28711278	chr22	28710725	28711126	401	0.781153	9.81e-05	0.00454148	jagn1b	chr22:28761599-28761999
chr22	29407350	29407571	chr22	29407020	29407421	401	0.660913	0.000729063	0.0220062	pvalb7	chr22:29457826-29458226
chr22	29420830	29421112	chr22	29420608	29421009	401	0.618332	0.000432775	0.0147678	adra2a	chr22:29471414-29471814
chr22	32029849	32030144	chr22	32029664	32030424	760	-0.525617	5.58e-05	0.00285976	manf	chr22:32074661-32075420
chr22	32863174	32863633	chr22	32863046	32863447	401	-0.790639	8.23e-16	7.81e-13	dag1	chr22:32908566-32908966
chr22	33169718	33170020	chr22	33169514	33169915	401	0.766568	0.000841439	0.0245002	dag1	chr22:33214944-33215344
chr22	33949264	33949561	chr22	33949086	33949487	401	-0.634445	7.81e-05	0.00376795	LOC100331190	chr22:33974717-33975117
chr22	36010603	36010816	chr22	36010451	36010852	401	0.656873	1.02e-06	9.57e-05	ephb3b	chr22:35949423-35949823
chr22	36085592	36085815	chr22	36085369	36085770	401	1.33653	5.9e-11	1.77e-08	ephb3b	chr22:36168370-36168770
chr22	36244098	36244306	chr22	36243900	36244301	401	0.994627	0.000713274	0.0216458	polr2h	chr22:36273514-36273914
chr22	36316620	36317014	chr22	36316582	36316983	401	0.746722	5.11e-07	5.25e-05	polr2h	chr22:36346196-36346596
chr22	36372857	36373135	chr22	36372790	36373191	401	-1.09198	4.63e-08	6.52e-06	polr2h	chr22:36402404-36402804
chr22	37309496	37309794	chr22	37309319	37309720	401	-1.22326	9.23e-12	3.43e-09	si:dkey-37m8.11	chr22:37159628-37160028
chr22	37516190	37516626	chr22	37516036	37516437	401	-0.560466	7.41e-05	0.00361275	dnajc19	chr22:37581119-37581519
chr22	38578975	38579190	chr22	38578545	38579101	556	-0.977145	4.47e-10	1.09e-07	nppc	chr22:38592260-38592815
chr22	38958182	38958472	chr22	38957787	38958886	1099	1.28374	3.58e-12	1.44e-09	rbbp9	chr22:38971043-38972141
chr22	39076606	39076843	chr22	39076430	39076831	401	-0.508196	0.000651215	0.020225	gmppb	chr22:39089847-39090247
chr23	190049	190284	chr23	189847	190248	401	0.789957	1.19e-05	0.000787995	taf11	chr23:177035-177435
chr23	630995	631320	chr23	630777	631178	401	0.721379	8.82e-06	0.000609144	l1camb	chr23:617985-618385
chr23	1128051	1128464	chr23	1127930	1128331	401	-0.461023	0.00219689	0.0491914	psmb11b	chr23:1118811-1119211
chr23	1793170	1793529	chr23	1793004	1793405	401	-0.655172	1.63e-06	0.00014377	rabggta	chr23:1784148-1784548
chr23	2275439	2275913	chr23	2275349	2275750	401	0.517335	0.00147167	0.0369045	tcp1	chr23:2339672-2340072
chr23	2386738	2387099	chr23	2386472	2386873	401	1.35169	3.11e-11	9.98e-09	tcp1	chr23:2446626-2447026
chr23	2393627	2393827	chr23	2393479	2393880	401	-0.70044	0.00060213	0.0190265	tcp1	chr23:2453633-2454033
chr23	2495213	2495454	chr23	2495010	2495411	401	0.952321	6.5e-07	6.47e-05	snai1b	chr23:2557144-2557544
chr23	2742654	2742959	chr23	2742435	2742836	401	0.753864	0.000601902	0.0190205	zgc:114123	chr23:2800760-2801160
chr23	3026401	3026735	chr23	3026185	3026586	401	-0.639006	9.64e-06	0.000658369	zgc:158828	chr23:3082736-3083136
chr23	3166734	3167063	chr23	3166222	3166974	752	1.20308	9.29e-10	2.07e-07	mafba	chr23:3222773-3223524
chr23	3310865	3311237	chr23	3310742	3311143	401	-0.542742	6.11e-05	0.00308212	mafba	chr23:3367303-3367703
chr23	3747527	3747804	chr23	3747349	3747750	401	0.604241	0.00197623	0.0456145	hmga1a	chr23:3804447-3804847
chr23	3966304	3966821	chr23	3966189	3966590	401	-0.55816	1.27e-08	2.1e-06	slc9a8	chr23:4023287-4023687
chr23	4114657	4114970	chr23	4114473	4114874	401	-0.458659	0.000616249	0.0193685	b4galt5	chr23:4175573-4175973
chr23	5032251	5032728	chr23	5032190	5032591	401	0.900932	1.06e-06	9.93e-05	kcna2b	chr23:5096295-5096695
chr23	5751227	5751584	chr23	5751061	5751462	401	0.459601	2.53e-05	0.00148159	phlda3	chr23:5817090-5817490
chr23	5951795	5952101	chr23	5951673	5952280	607	1.13306	2.94e-11	9.53e-09	mybpha	chr23:6017702-6018308
chr23	6007141	6007619	chr23	6006995	6007396	401	1.93357	6.15e-24	3.04e-20	mybpha	chr23:6073024-6073424
chr23	6014527	6014835	chr23	6014390	6014791	401	-0.394496	0.000645044	0.0200888	mybpha	chr23:6080419-6080819
chr23	8542922	8543228	chr23	8542777	8543178	401	-0.431071	0.000382194	0.0134211	rgs19	chr23:8607808-8608208
chr23	10464177	10464442	chr23	10463961	10464362	401	-0.480438	0.000448402	0.0151869	eif4ba	chr23:10528992-10529392
chr23	10553959	10554295	chr23	10553786	10554187	401	0.441511	0.00150142	0.0374211	eif4ba	chr23:10618817-10619217
chr23	11354097	11354468	chr23	11353888	11354289	401	0.592561	0.00166401	0.040338	chl1a	chr23:11418919-11419319
chr23	12258913	12259158	chr23	12258723	12259124	401	0.824516	6.33e-12	2.44e-09	phactr3a	chr23:12323754-12324154
chr23	14265314	14265635	chr23	14265157	14265558	401	-0.533931	0.00217483	0.0488366	birc7	chr23:14509081-14509481
chr23	14312584	14312915	chr23	14312396	14312797	401	-1.54483	9.76e-17	1.14e-13	nkain4	chr23:14556320-14556720
chr23	14666856	14667137	chr23	14666677	14667078	401	-0.514367	1.02e-06	9.62e-05	gss	chr23:14910601-14911001
chr23	15024987	15025283	chr23	15024830	15025231	401	1.52681	6.17e-14	3.85e-11	phf20b	chr23:15268754-15269154
chr23	15047410	15047708	chr23	15047300	15047701	401	1.07089	3.34e-13	1.74e-10	phf20b	chr23:15291224-15291624
chr23	15097852	15098201	chr23	15097758	15098159	401	-0.395741	0.000298084	0.0110487	phf20b	chr23:15341682-15342082
chr23	15137319	15137630	chr23	15137116	15137517	401	1.25056	1.39e-10	3.8e-08	phf20b	chr23:15381040-15381440
chr23	15502664	15502974	chr23	15502439	15503021	582	0.699485	2.83e-05	0.0016286	sulf2b	chr23:15746363-15746944
chr23	15635166	15635560	chr23	15634432	15635736	1304	0.917603	2.85e-15	2.44e-12	eef1a2	chr23:15878356-15879659
chr23	17412571	17412787	chr23	17412358	17412759	401	-0.403596	0.00205849	0.0469722	ppdpfb	chr23:17486016-17486416
chr23	17474969	17475169	chr23	17474797	17475198	401	0.632754	1.24e-05	0.000816077	trim101	chr23:17548455-17548855
chr23	18895581	18896160	chr23	18895576	18895977	401	0.919358	0.000133182	0.00581306	cox4i2	chr23:18969234-18969634
chr23	19003098	19003298	chr23	19002871	19003272	401	-0.423645	0.000129123	0.00567036	bcl2l1	chr23:19076529-19076929
chr23	19564324	19564604	chr23	19564144	19564545	401	-0.361729	0.000813647	0.0239297	atp6ap1lb	chr23:19637802-19638202
chr23	19597675	19598115	chr23	19597516	19597917	401	-0.50091	7.25e-05	0.0035488	slmapb	chr23:19671174-19671574
chr23	20236713	20237025	chr23	20236606	20237007	401	0.774053	2.47e-08	3.76e-06	lamb2	chr23:20310264-20310664
chr23	21382479	21382679	chr23	21382204	21382605	401	0.486809	0.000157831	0.00666017	tas1r1	chr23:21455654-21456054
chr23	21503824	21504250	chr23	21503741	21504142	401	0.661589	0.000926627	0.0263045	rnf207b	chr23:21577191-21577591
chr23	21861199	21861645	chr23	21860999	21861400	401	-0.605525	0.000563843	0.0180728	dhrs3a	chr23:21934449-21934849
chr23	22526428	22526778	chr23	22526253	22526654	401	0.88453	4.52e-05	0.00240269	spsb1	chr23:22599703-22600103
chr23	22765342	22765746	chr23	22765160	22765561	401	-0.311471	0.00131307	0.0339542	eno1a	chr23:22838610-22839010
chr23	22883995	22884195	chr23	22883465	22884213	748	-0.543326	9.99e-08	1.27e-05	eno1a	chr23:22956915-22957662
chr23	23337143	23337571	chr23	23336961	23337362	401	-0.617994	3.48e-10	8.7e-08	her9	chr23:23410411-23410811
chr23	23619826	23620072	chr23	23619659	23620060	401	0.753404	0.000325782	0.0118461	agrn	chr23:23693109-23693509
chr23	23645672	23645946	chr23	23645185	23645876	691	1.01646	1.03e-14	7.61e-12	agrn	chr23:23718635-23719325
chr23	23896584	23896796	chr23	23896309	23896710	401	0.702845	0.000172089	0.00713021	ptpn11b	chr23:23969759-23970159
chr23	24079021	24079221	chr23	24078738	24079139	401	0.736328	0.000245465	0.00946744	mir7149	chr23:24152188-24152588
chr23	24167097	24167659	chr23	24167165	24167566	401	-0.888769	1.02e-06	9.61e-05	plekhm2	chr23:24240615-24241015
chr23	24660095	24660413	chr23	24659818	24660219	401	1.05016	0.000170756	0.00708446	mir26b	chr23:24733278-24733678
chr23	25006990	25007385	chr23	25006833	25007234	401	2.64804	4.06e-35	3.02e-30	arhgap4a	chr23:25080293-25080693
chr23	25367845	25368180	chr23	25367642	25368043	401	0.529334	0.000724257	0.0218985	fmnl3	chr23:25441102-25441502
chr23	25388803	25389071	chr23	25388669	25389070	401	0.421441	0.00224382	0.0499102	fmnl3	chr23:25462129-25462529
chr23	25535796	25536124	chr23	25535635	25536036	401	1.27954	3.31e-13	1.73e-10	rbms2b	chr23:25609095-25609495
chr23	25575238	25575527	chr23	25575116	25575517	401	0.851555	0.000404752	0.0140272	rbms2b	chr23:25648576-25648976
chr23	25606250	25606581	chr23	25606234	25606635	401	-0.609829	1.62e-05	0.00102473	rbms2b	chr23:25679694-25680094
chr23	25872846	25873135	chr23	25872668	25873069	401	0.697478	2.9e-08	4.33e-06	ttpal	chr23:25946128-25946528
chr23	25999704	25999974	chr23	25999531	25999932	401	1.0088	2.67e-11	8.74e-09	ccn5	chr23:26072991-26073391
chr23	26346646	26347085	chr23	26346542	26346943	401	-0.389389	0.00214848	0.048425	magi3a	chr23:26420002-26420402
chr23	26686093	26686544	chr23	26686028	26686429	401	-0.764855	2.9e-17	3.98e-14	zgc:158263	chr23:26759488-26759888
chr23	26711169	26711412	chr23	26711002	26711403	401	1.36366	1.62e-18	2.96e-15	zgc:158263	chr23:26784462-26784862
chr23	26992166	26992490	chr23	26992096	26992497	401	0.4422	0.00104798	0.0288492	rnd1b	chr23:27065556-27065956
chr23	27714462	27714722	chr23	27714179	27714580	401	-0.619549	0.000451931	0.0152735	lmbr1l	chr23:27787639-27788039
chr23	27870885	27871298	chr23	27870724	27871125	401	0.891692	7.96e-06	0.000557402	acvrl1	chr23:27944184-27944584
chr23	27939493	27939783	chr23	27939302	27939703	401	1.15015	2.78e-20	7.27e-17	acvrl1	chr23:28012762-28013162
chr23	27976367	27976756	chr23	27976212	27976613	401	0.634242	0.00183405	0.0432022	sp5l	chr23:28049672-28050072
chr23	28193646	28194223	chr23	28193646	28194047	401	0.505048	0.00138058	0.0352244	tac3a	chr23:28267106-28267506
chr23	28261970	28262221	chr23	28261745	28262146	401	-0.878533	3.06e-11	9.86e-09	birc5b	chr23:28335205-28335605
chr23	29989415	29989679	chr23	29989083	29989484	401	0.706266	6.28e-06	0.000456876	tnfrsf9a	chr23:30062553-30062953
chr23	30968247	30968496	chr23	30967970	30968371	401	0.799323	9.56e-05	0.00444906	selenoi	chr23:31041440-31041840
chr23	31477701	31477933	chr23	31477647	31478048	401	0.555007	4.88e-05	0.0025579	eya4	chr23:31551117-31551517
chr23	31690283	31690501	chr23	31690155	31690556	401	0.947119	8.82e-09	1.52e-06	sgk1	chr23:31763625-31764025
chr23	31706936	31707172	chr23	31706718	31707119	401	0.757717	0.000878122	0.0252945	aldh8a1	chr23:31780188-31780588
chr23	31787574	31787885	chr23	31787407	31787808	401	0.70392	1.43e-07	1.74e-05	hbs1l	chr23:31860877-31861277
chr23	32685495	32685712	chr23	32685191	32685592	401	0.789853	4.44e-05	0.00236926	taf8	chr23:32758661-32759061
chr23	33280282	33280544	chr23	33280042	33280443	401	1.07295	4.67e-07	4.86e-05	mir205	chr23:33353512-33353912
chr23	33580423	33580793	chr23	33580278	33580679	401	0.976803	0.000100558	0.00463314	itga5	chr23:33653748-33654148
chr23	35896675	35897126	chr23	35896627	35897028	401	-0.497201	1.17e-05	0.000777501	rarga	chr23:35797825-35798225
chr23	35964219	35964589	chr23	35964063	35965074	1011	-0.30543	0.000223755	0.008789	calcoco1a	chr23:35865261-35866271
chr23	36324913	36325158	chr23	36324694	36325095	401	-0.723394	9.33e-06	0.000639654	nfe2	chr23:36225892-36226292
chr23	36373705	36374191	chr23	36373647	36374048	401	-0.495709	6.64e-05	0.00329905	copz1	chr23:36274845-36275245
chr23	36556821	36557175	chr23	36556684	36557085	401	1.15139	2.19e-08	3.39e-06	spryd3	chr23:36434013-36434413
chr23	37045320	37045543	chr23	37045059	37045460	401	0.780909	5.96e-05	0.00301916	ints11	chr23:36941831-36942231
chr23	37595076	37595401	chr23	37594799	37595200	401	-0.692877	3.18e-08	4.69e-06	tor1l3	chr23:37492138-37492538
chr23	38411600	38411881	chr23	38411328	38411729	401	0.690715	0.000255024	0.00975025	znf217	chr23:38478564-38478964
chr23	38709453	38709653	chr23	38709281	38709682	401	0.586168	0.000712187	0.0216234	sall4	chr23:38777556-38777956
chr23	39292882	39293104	chr23	39292662	39293062	401	0.774886	0.00201568	0.0462596	kcng1	chr23:39400413-39400813
chr23	39306825	39307250	chr23	39306627	39307028	401	1.09576	1.25e-09	2.71e-07	kcng1	chr23:39414380-39414780
chr23	39425529	39425993	chr23	39425801	39426202	401	0.841366	0.00211409	0.0478943	mical1	chr23:39532891-39533291
chr23	39945152	39945402	chr23	39945034	39945435	401	-0.510859	6.99e-05	0.00344009	ppp1r14c	chr23:40052124-40052524
chr23	40347127	40347327	chr23	40347053	40347454	401	-0.5712	0.000145032	0.00622029	elovl4b	chr23:40454119-40454519
chr23	40698040	40698322	chr23	40697827	40698228	401	0.973523	5.01e-10	1.2e-07	rnf146	chr23:40804924-40805324
chr23	40976723	40977028	chr23	40976579	40976980	401	-0.589571	0.000608622	0.0191814	si:dkey-194e6.1	chr23:41083859-41084259
chr23	41169946	41170264	chr23	41169729	41170130	401	-0.691259	1.93e-07	2.26e-05	si:dkey-194e6.1	chr23:41277766-41278166
chr23	41890321	41890521	chr23	41890023	41890424	401	0.989165	3.34e-08	4.87e-06	scp2b	chr23:41994599-41994999
chr23	41905191	41905495	chr23	41905019	41905420	401	0.74518	3.66e-06	0.0002876	scp2b	chr23:42009595-42009995
chr23	42851310	42851643	chr23	42851097	42851498	401	0.92575	7.34e-08	9.75e-06	myl9a	chr23:42958494-42958894
chr23	44995944	44996265	chr23	44995784	44996185	401	1.17584	1.82e-13	1.02e-10	ctc1	chr23:45297379-45297779
chr23	45436669	45436937	chr23	45436515	45436916	401	1.78715	1.11e-11	4.03e-09	aimp1b	chr23:45675244-45675644
chr23	45499276	45499513	chr23	45499110	45499511	401	1.11392	5.76e-06	0.000423859	prelid1b	chr23:45763916-45764316
chr23	46070697	46071048	chr23	46070953	46071354	401	1.35814	8.22e-08	1.08e-05	abcg2a	chr23:46119728-46120128
chr23	46070697	46071048	chr23	46070545	46070946	401	1.20148	1.77e-11	6.09e-09	abcg2a	chr23:46119320-46119720
chr24	572193	572481	chr24	572055	572456	401	0.978066	2.05e-06	0.000175057	napga	chr24:742551-742951
chr24	778693	779016	chr24	778457	778858	401	-0.492077	2.01e-05	0.00122541	impa2	chr24:226684-227084
chr24	1345045	1345378	chr24	1344853	1345254	401	0.480868	0.000231051	0.00901902	nrp1a	chr24:1348810-1349210
chr24	1610421	1610824	chr24	1610429	1610830	401	-0.681819	0.00140688	0.0356902	nrp1a	chr24:1614386-1614786
chr24	1632670	1632941	chr24	1632462	1632863	401	-0.568251	3.05e-05	0.00172981	nrp1a	chr24:1636419-1636819
chr24	1882420	1882622	chr24	1882233	1882634	401	0.554735	0.000886527	0.0254714	nrp1a	chr24:1886190-1886590
chr24	1906966	1907237	chr24	1906781	1907182	401	1.25	3.03e-10	7.69e-08	ly86	chr24:1910738-1911138
chr24	1932963	1933204	chr24	1932733	1933134	401	-0.881649	3.05e-07	3.35e-05	ly86	chr24:1936690-1937090
chr24	2215048	2215248	chr24	2214767	2215168	401	0.763567	5.14e-08	7.15e-06	ly86	chr24:2218724-2219124
chr24	2259268	2259527	chr24	2258973	2259374	401	2.07821	1e-19	2.4e-16	ly86	chr24:2262930-2263330
chr24	2420006	2420458	chr24	2419888	2420289	401	-0.538747	1.61e-06	0.000142206	ly86	chr24:2423845-2424245
chr24	2620996	2621428	chr24	2620833	2621234	401	0.982015	1.21e-11	4.33e-09	nrn1a	chr24:2624790-2625190
chr24	2873589	2873843	chr24	2873373	2873774	401	0.652109	2.39e-06	0.000200059	cyb5a	chr24:2874630-2875030
chr24	2944586	2944866	chr24	2944381	2944782	401	0.445475	0.00160745	0.0393405	tubb6	chr24:2945638-2946038
chr24	3164096	3164355	chr24	3163927	3164704	777	0.698225	4.09e-05	0.00220857	inhbaa	chr24:3089024-3089800
chr24	3347018	3347327	chr24	3346900	3347301	401	0.708432	7.43e-06	0.000526275	sugct	chr24:3315114-3315514
chr24	3389626	3390065	chr24	3389575	3389976	401	0.902051	7.04e-06	0.000502882	slc35g2b	chr24:3357789-3358189
chr24	4015052	4015538	chr24	4015032	4015433	401	-0.539311	0.00191462	0.0445162	klf6a	chr24:3983246-3983646
chr24	4537387	4537745	chr24	4537236	4537637	401	0.664281	2e-05	0.00121628	fzd8a	chr24:4505450-4505850
chr24	4706069	4706393	chr24	4706023	4706424	401	1.54542	1.25e-08	2.06e-06	cpb1	chr24:4674237-4674637
chr24	5251793	5252037	chr24	5251632	5252033	401	0.772423	0.000894724	0.0256192	plod2	chr24:5219846-5220246
chr24	5884744	5885032	chr24	5884237	5884962	725	0.513605	0.000188218	0.00766355	pcolce2b	chr24:5854909-5855633
chr24	6381087	6381304	chr24	6380876	6381277	401	0.653846	0.000949586	0.0267857	anxa13	chr24:6351548-6351948
chr24	6597675	6597949	chr24	6597526	6597927	401	1.3951	3.08e-12	1.27e-09	arhgap21a	chr24:6568198-6568598
chr24	7322229	7322545	chr24	7321991	7322392	401	-0.316314	0.00210815	0.0477946	actr3b	chr24:7292673-7293073
chr24	7376193	7376520	chr24	7376020	7376421	401	0.76252	0.000177158	0.00729806	actr3b	chr24:7346702-7347102
chr24	7640355	7640595	chr24	7640081	7640482	401	1.36344	2.47e-26	1.8e-22	cavin1b	chr24:7610763-7611163
chr24	7920345	7920925	chr24	7920286	7920687	401	-0.596593	2.3e-07	2.63e-05	txndc5	chr24:7890968-7891368
chr24	7970809	7971105	chr24	7970777	7971178	401	0.516759	0.00165449	0.0401741	txndc5	chr24:7941459-7941859
chr24	9256162	9256366	chr24	9255959	9256360	401	0.591804	5.14e-06	0.000385432	tgif1	chr24:9115574-9115974
chr24	9386795	9387251	chr24	9386705	9387501	796	0.478765	3.92e-05	0.00212957	tgif1	chr24:9246320-9247115
chr24	10344286	10344651	chr24	10344064	10344465	401	1.76341	4.96e-26	3.51e-22	otulina	chr24:10203679-10204079
chr24	10429892	10430092	chr24	10429643	10430044	401	0.978033	8.63e-05	0.0040983	myca	chr24:10289258-10289658
chr24	13267365	13267735	chr24	13267199	13267600	401	-0.605712	2.43e-06	0.00020279	rdh10a	chr24:13122781-13123181
chr24	13394457	13394884	chr24	13394330	13394731	401	-0.784033	3.55e-11	1.13e-08	rdh10a	chr24:13249912-13250312
chr24	13418582	13418885	chr24	13418391	13418792	401	-0.508385	5.77e-05	0.002935	rdh10a	chr24:13273973-13274373
chr24	14623831	14624159	chr24	14623691	14624092	401	1.55598	1.35e-22	5.56e-19	pabpn1	chr24:14479273-14479673
chr24	14794648	14794848	chr24	14794430	14794831	401	-0.425639	0.000951729	0.0268278	pi15a	chr24:14650012-14650412
chr24	17072565	17072765	chr24	17072298	17073071	773	0.649834	8.15e-06	0.00056896	pip4k2aa	chr24:16927880-16928652
chr24	17233726	17234158	chr24	17233414	17233969	555	-0.46936	9.66e-05	0.00448857	commd3	chr24:17088996-17089550
chr24	17743803	17744198	chr24	17743634	17744035	401	0.561379	0.00173606	0.0416057	cul1b	chr24:17599216-17599616
chr24	17788302	17788586	chr24	17788061	17788462	401	0.511174	0.00208812	0.0474446	cul1b	chr24:17643643-17644043
chr24	19073157	19073488	chr24	19073050	19073451	401	-0.983447	1.57e-10	4.25e-08	zgc:162928	chr24:18928632-18929032
chr24	19532501	19532806	chr24	19532368	19532769	401	0.673514	0.000312964	0.0115	sulf1	chr24:19387950-19388350
chr24	19542428	19542864	chr24	19542312	19542713	401	1.83338	3.4e-13	1.77e-10	sulf1	chr24:19397894-19398294
chr24	20296434	20296785	chr24	20296289	20296690	401	0.494985	0.000838909	0.0244395	map3k22	chr24:20151871-20152271
chr24	22044557	22044827	chr24	22044360	22044761	401	0.745429	2.57e-07	2.9e-05	ropn1l	chr24:21899187-21899587
chr24	22661091	22661387	chr24	22660917	22661318	401	-0.625429	2.87e-05	0.0016484	zc2hc1a	chr24:22515744-22516144
chr24	22819013	22819385	chr24	22818862	22819263	401	0.480724	0.000179466	0.00737227	si:dkey-7n6.2	chr24:22673689-22674089
chr24	23897574	23898032	chr24	23897543	23897944	401	-0.495664	2.76e-08	4.14e-06	arxa	chr24:23752370-23752770
chr24	25677115	25677409	chr24	25676956	25677357	401	0.636818	1.51e-05	0.000963141	chrnd	chr24:25532006-25532406
chr24	25743677	25743948	chr24	25743415	25743816	401	-0.564793	3.67e-05	0.00201347	klhl24b	chr24:25598465-25598865
chr24	25762157	25762452	chr24	25761987	25762388	401	0.437055	0.000731081	0.0220555	klhl24b	chr24:25616947-25617347
chr24	26689415	26689615	chr24	26688923	26689623	700	1.3751	5.16e-11	1.57e-08	tnikb	chr24:26545783-26546482
chr24	26905139	26905431	chr24	26904912	26905313	401	0.622272	3.07e-05	0.00174149	nceh1b.1	chr24:26825754-26826154
chr24	28483059	28483393	chr24	28482860	28483261	401	1.1214	5.53e-10	1.31e-07	fbxo45	chr24:28403702-28404102
chr24	28932018	28932228	chr24	28931809	28932210	401	1.41268	1.85e-16	2.04e-13	rnpc3	chr24:28852651-28853051
chr24	29053168	29053430	chr24	29053000	29053401	401	0.843562	3.57e-06	0.000282411	rnpc3	chr24:28973842-28974242
chr24	29569800	29570108	chr24	29569490	29569891	401	-0.691823	5.12e-11	1.57e-08	zgc:163022	chr24:29581430-29581830
chr24	30883099	30883398	chr24	30882838	30883239	401	0.974361	3.29e-07	3.57e-05	ptbp2a	chr24:30945628-30946028
chr24	31182349	31183037	chr24	31182364	31182765	401	0.364184	0.00187863	0.043956	cnn3a	chr24:31245154-31245554
chr24	31377550	31377800	chr24	31377365	31377766	401	0.590637	7.57e-05	0.00367177	cpne3	chr24:31440155-31440555
chr24	31488088	31488409	chr24	31487811	31488212	401	-0.665702	5.45e-06	0.00040415	cpne3	chr24:31550601-31551001
chr24	32176224	32176663	chr24	32176100	32176501	401	-0.364107	0.00039584	0.0137811	vim	chr24:32261458-32261858
chr24	33345246	33345612	chr24	33345103	33345504	401	0.579751	1.27e-05	0.000829443	slc4a2b	chr24:33430684-33431084
chr24	34351682	34352016	chr24	34351454	34351855	401	0.474022	0.000465932	0.015635	gbx1	chr24:34465280-34465680
chr24	34370740	34371133	chr24	34370691	34371092	401	-0.450272	2.42e-06	0.000201827	lrrtm2	chr24:34484517-34484917
chr24	34695074	34695477	chr24	34694884	34695285	401	1.19261	1.42e-07	1.73e-05	ctnna1	chr24:34808620-34809020
chr24	35424546	35424960	chr24	35424432	35424833	401	1.19261	4.3e-10	1.05e-07	snai2	chr24:35537936-35538336
chr24	35506137	35506435	chr24	35505955	35506356	401	0.536085	0.000209021	0.00833793	ube2v2	chr24:35617859-35618259
chr24	35583388	35583746	chr24	35583235	35583636	401	-0.568345	0.000446581	0.0151383	cebpd	chr24:35695139-35695539
chr24	36242138	36242361	chr24	36241925	36242326	401	0.780932	0.000387633	0.0135736	riok3	chr24:36353854-36354254
chr24	37071338	37071628	chr24	37070714	37071533	819	-0.375874	0.0014722	0.0369102	pdpk1b	chr24:37378250-37379068
chr24	37399190	37399444	chr24	37398986	37399387	401	0.94297	3.2e-05	0.00179843	gnptg	chr24:37511267-37511667
chr24	38873511	38873711	chr24	38873295	38873696	401	1.31294	9.95e-18	1.55e-14	nog2	chr24:38985533-38985933
chr24	39049454	39049688	chr24	39049471	39049872	401	0.654872	3.45e-08	5.01e-06	atp6v0cb	chr24:39161709-39162109
chr24	39232620	39232924	chr24	39232456	39232857	401	1.31824	2.04e-15	1.78e-12	nubp2	chr24:39344567-39344967
chr24	41007605	41007885	chr24	41007385	41007786	401	1.01589	1.27e-11	4.53e-09	scn5lab	chr24:40731121-40731521
chr24	41484195	41484433	chr24	41484103	41484504	401	-0.854761	2.74e-07	3.05e-05	ptprma	chr24:41617477-41617877
chr25	1627966	1628166	chr25	1627738	1628139	401	0.890316	2.66e-06	0.000219519	mirlet7i	chr25:1547094-1547494
chr25	2195680	2195913	chr25	2195445	2195846	401	-0.465667	0.00112089	0.0302573	pparab	chr25:2104210-2104610
chr25	2565990	2566346	chr25	2565850	2566251	401	-0.520325	0.00177019	0.0421602	bbs4	chr25:2411991-2412391
chr25	2615137	2615337	chr25	2614860	2615261	401	1.323	3.58e-10	8.92e-08	bbs4	chr25:2461471-2461871
chr25	4207304	4207544	chr25	4207048	4207449	401	-0.414192	0.000576177	0.0183777	fads2	chr25:4081390-4081790
chr25	4222614	4222864	chr25	4222442	4222843	401	-0.984934	7.17e-10	1.65e-07	fads2	chr25:4096784-4097184
chr25	5478721	5479055	chr25	5478518	5478919	401	0.564904	5.2e-06	0.000388927	plxnb2b	chr25:5353697-5354097
chr25	6079422	6079778	chr25	6079140	6079541	401	1.11156	1.62e-09	3.42e-07	cpeb1a	chr25:5951739-5952139
chr25	6520916	6521231	chr25	6520723	6521124	401	1.75462	1.03e-15	9.49e-13	snx33	chr25:6393322-6393722
chr25	6555416	6555651	chr25	6555159	6555560	401	0.623439	0.00163893	0.0398959	snx33	chr25:6427758-6428158
chr25	7341411	7341927	chr25	7341337	7341738	401	0.625507	0.00197374	0.0455677	hmg20a	chr25:7167298-7167698
chr25	7844672	7845015	chr25	7844473	7844874	401	-0.812389	3.03e-06	0.000245012	mdkb	chr25:7720382-7720782
chr25	10689477	10689846	chr25	10689313	10689714	401	0.654471	1.23e-05	0.000810271	lrp5	chr25:10592518-10592918
chr25	10733405	10733624	chr25	10733128	10733529	401	0.52281	0.00108834	0.029621	lrp5	chr25:10636333-10636733
chr25	11247733	11248037	chr25	11247509	11247910	401	-0.427363	0.00145783	0.0366522	mespbb	chr25:11150714-11151114
chr25	13374196	13374396	chr25	13373557	13374294	737	-0.437087	0.000256134	0.00978287	ndrg4	chr25:13277053-13277789
chr25	15726625	15726923	chr25	15726188	15726795	607	-0.625471	0.000634101	0.0198216	spon1b	chr25:15629789-15630395
chr25	15764327	15764639	chr25	15764065	15764466	401	-0.468386	0.00199567	0.0459346	syt9b	chr25:15667666-15668066
chr25	16142760	16142962	chr25	16142506	16142907	401	1.14286	1.18e-09	2.58e-07	dkk3b	chr25:16046107-16046507
chr25	16375757	16376233	chr25	16375696	16376097	401	0.381858	0.00199207	0.0458795	tead1a	chr25:16279297-16279697
chr25	17020842	17021115	chr25	17020299	17021014	715	0.989532	2.34e-08	3.59e-06	ccnd2a	chr25:16923900-16924614
chr25	17556587	17556908	chr25	17556376	17556777	401	-0.596383	7.91e-06	0.000554617	zpd	chr25:17459977-17460377
chr25	17564886	17565124	chr25	17564634	17565035	401	-0.49602	0.00134234	0.0344966	zpd	chr25:17468235-17468635
chr25	21264401	21264799	chr25	21264387	21264788	401	-1.11594	4.68e-07	4.88e-05	tmem60	chr25:21166734-21167134
chr25	22544621	22544891	chr25	22544417	22544818	401	0.832923	0.000147379	0.0063019	stra6	chr25:22446870-22447270
chr25	22586960	22587263	chr25	22586814	22587215	401	1.08091	3.64e-09	6.98e-07	stra6	chr25:22489267-22489667
chr25	22866891	22867306	chr25	22866719	22867120	401	0.70101	2.23e-07	2.56e-05	kcnj11	chr25:22769172-22769572
chr25	22913869	22914153	chr25	22913633	22914034	401	-0.712032	9.31e-05	0.0043624	mob2a	chr25:22816086-22816486
chr25	23833457	23833775	chr25	23833181	23833582	401	-0.524111	5e-06	0.000375631	mrpl23	chr25:23735634-23736034
chr25	23846278	23846796	chr25	23846164	23846565	401	0.719469	0.000261252	0.00993045	mrpl23	chr25:23748617-23749017
chr25	23858988	23859415	chr25	23858876	23859277	401	-0.66143	0.000857524	0.0248444	mrpl23	chr25:23761329-23761729
chr25	23902214	23902471	chr25	23901800	23902382	582	0.634458	2.53e-07	2.86e-05	mrpl23	chr25:23804253-23804834
chr25	29536856	29537223	chr25	29536730	29537131	401	1.1623	1.67e-12	7.45e-10	ube2q2	chr25:29093724-29094124
chr25	30211562	30211831	chr25	30211287	30211688	401	0.581981	0.00147091	0.036891	hsd17b12a	chr25:29768281-29768681
chr25	30553349	30553570	chr25	30553154	30553555	401	-0.551558	6.34e-07	6.33e-05	banp	chr25:30110098-30110498
chr25	30746115	30746346	chr25	30745938	30746339	401	1.55343	4.31e-20	1.11e-16	banp	chr25:30302882-30303282
chr25	30867721	30868109	chr25	30867601	30868002	401	1.0391	4.5e-05	0.00239234	mir135a	chr25:30424834-30425234
chr25	30871434	30871758	chr25	30871265	30871666	401	1.09448	1.8e-08	2.86e-06	mir135a	chr25:30428498-30428898
chr25	31308688	31308919	chr25	31308391	31308792	401	0.362069	0.00176759	0.0421267	tnni2a.4	chr25:30730916-30731316
chr25	31332081	31332341	chr25	31331907	31332308	401	0.691234	0.000228666	0.00894567	tnni2a.4	chr25:30754432-30754832
chr25	31460861	31461182	chr25	31460307	31461042	735	-0.620399	0.000589547	0.0187029	zgc:172145	chr25:30882832-30883566
chr25	31509630	31509830	chr25	31509053	31509826	773	-0.459407	0.00147831	0.0370108	syt8	chr25:30931588-30932360
chr25	32357670	32358052	chr25	32357489	32357890	401	0.822112	1.23e-06	0.00011318	cops2	chr25:31946533-31946933
chr25	32545967	32546259	chr25	32545846	32546247	401	-0.755823	4.61e-14	2.92e-11	scaper	chr25:32134890-32135290
chr25	32685728	32686045	chr25	32685564	32685965	401	-0.518701	0.000914689	0.0260612	isl2a	chr25:32278501-32278901
chr25	33013460	33013983	chr25	33013498	33013899	401	-0.2821	0.00148125	0.0370545	mir190	chr25:32528072-32528472
chr25	34957602	34957973	chr25	34957405	34957806	401	-0.491272	4.32e-05	0.00231483	cdk10	chr25:34452448-34452848
chr25	36006604	36006940	chr25	36006448	36006849	401	0.807895	1.28e-05	0.000835698	rpgrip1l	chr25:35501510-35501910
chr25	36722675	36723027	chr25	36722483	36722884	401	-0.894026	4.56e-12	1.8e-09	mafb	chr25:36151535-36151935
chr3	3826087	3826523	chr3	3826032	3826433	401	-0.439268	0.00174928	0.0418391	art4	chr3:4139607-4140007
chr3	5673119	5673328	chr3	5672856	5673257	401	-0.616848	0.000122956	0.00544758	ddx39ab	chr3:5762936-5763336
chr3	5892572	5892951	chr3	5892409	5892810	401	0.885671	1.1e-05	0.000733961	pkn1b	chr3:6004215-6004615
chr3	6627090	6627353	chr3	6626865	6627266	401	1.20273	4.84e-13	2.42e-10	cygb1	chr3:6741026-6741426
chr3	6676089	6676389	chr3	6675861	6676262	401	1.24828	7.84e-08	1.03e-05	cygb1	chr3:6790022-6790422
chr3	8342375	8342575	chr3	8342078	8342479	401	-1.08205	6.97e-12	2.66e-09	trim35-9	chr3:8464337-8464737
chr3	11457863	11458193	chr3	11457672	11458073	401	-0.588825	6.17e-08	8.4e-06	mmd	chr3:11491130-11491530
chr3	12031319	12031553	chr3	12031005	12031406	401	0.742831	6.47e-06	0.000468557	glis2b	chr3:12091745-12092145
chr3	12317074	12317319	chr3	12316903	12317304	401	-0.706518	1.2e-06	0.000110443	glis2b	chr3:12163365-12163765
chr3	12908367	12908738	chr3	12908158	12908559	401	1.94957	1.33e-30	3.67e-26	ccdc137	chr3:12756710-12757110
chr3	12977947	12978222	chr3	12977775	12978176	401	0.876355	3.94e-05	0.00213916	pdgfab	chr3:12826327-12826727
chr3	13086516	13086962	chr3	13086369	13086770	401	0.807592	3.4e-05	0.00189441	prkar1b	chr3:12934921-12935321
chr3	13288051	13288464	chr3	13287915	13288316	401	0.527257	0.00215357	0.0484967	sun1	chr3:13137804-13138204
chr3	13296476	13296977	chr3	13296416	13296817	401	-0.443542	5.46e-05	0.00280758	sun1	chr3:13146305-13146705
chr3	14042284	14042538	chr3	14042094	14042495	401	1.07463	6.94e-11	2.05e-08	nfil3-2	chr3:13892249-13892649
chr3	14135703	14135980	chr3	14135489	14135890	401	-0.386892	0.00162085	0.0395922	nfil3-6	chr3:13985644-13986044
chr3	14476347	14476657	chr3	14476384	14476785	401	-0.448184	0.000397602	0.0138259	elof1	chr3:14326585-14326985
chr3	14973140	14973550	chr3	14972950	14973351	401	-0.613369	0.000542088	0.0175265	nme4	chr3:14823151-14823551
chr3	15157056	15157323	chr3	15156858	15157259	401	0.420711	0.00200684	0.0461145	si:dkey-282h22.5	chr3:15007059-15007459
chr3	15159225	15159666	chr3	15159118	15159519	401	-1.12714	2.15e-16	2.32e-13	si:dkey-282h22.5	chr3:15009319-15009719
chr3	15501300	15501577	chr3	15501062	15501463	401	1.00896	2.49e-12	1.06e-09	nupr1b	chr3:15351263-15351663
chr3	17603346	17603809	chr3	17603324	17604130	806	0.580432	6.52e-05	0.00324698	rab5c	chr3:17453525-17454330
chr3	18266525	18266848	chr3	18266322	18266723	401	0.785295	1.09e-08	1.83e-06	tob1a	chr3:18116583-18116983
chr3	18538521	18538878	chr3	18538363	18538764	401	0.826672	0.000126637	0.00558251	cbx4	chr3:18388624-18389024
chr3	18605384	18605721	chr3	18605117	18605518	401	0.774593	6.16e-07	6.17e-05	arhgap17b	chr3:18455378-18455778
chr3	18642538	18642823	chr3	18642291	18642692	401	-0.44232	0.00189841	0.0442601	slc5a11	chr3:18492552-18492952
chr3	19381199	19381654	chr3	19381058	19381459	401	0.679706	0.00184848	0.043423	s1pr5a	chr3:19231319-19231719
chr3	19721563	19721916	chr3	19721397	19721798	401	0.766049	7.42e-06	0.000525225	tlk2	chr3:19571658-19572058
chr3	19877457	19877789	chr3	19877323	19877724	401	-0.887064	1.23e-14	8.93e-12	rnd2	chr3:19727584-19727984
chr3	20121680	20121880	chr3	20121429	20121830	401	-0.562007	8.57e-07	8.25e-05	selenow2a	chr3:19971690-19972090
chr3	20328221	20328540	chr3	20328007	20328408	401	1.48262	1.11e-17	1.7e-14	selenow2a	chr3:20178268-20178668
chr3	21912540	21913011	chr3	21912426	21912827	401	-0.887358	6.94e-12	2.65e-09	cdc27	chr3:21781879-21782279
chr3	22214148	22214348	chr3	22213206	22214239	1033	0.428123	6.81e-06	0.000489461	myl4	chr3:22082659-22083691
chr3	22266451	22266827	chr3	22266311	22266712	401	0.913292	9.19e-07	8.77e-05	scn4ab	chr3:22135764-22136164
chr3	22457561	22457842	chr3	22457265	22457666	401	-0.544828	0.000220541	0.00869128	coa3b	chr3:22326718-22327118
chr3	22509442	22509849	chr3	22509283	22509684	401	-0.481434	0.000448808	0.0151955	coa3b	chr3:22378736-22379136
chr3	22955801	22956061	chr3	22955534	22955935	401	-0.339111	0.0011807	0.0314007	lsm12a	chr3:22824987-22825387
chr3	23089399	23089642	chr3	23089191	23089592	401	0.870017	0.000611872	0.0192704	gngt2a	chr3:22958644-22959044
chr3	25611245	25611499	chr3	25610999	25611400	401	0.960296	2.92e-10	7.45e-08	grb2b	chr3:25480452-25480852
chr3	26435653	26435978	chr3	26435421	26435822	401	-0.708468	6.69e-07	6.62e-05	xylt1	chr3:26304551-26304951
chr3	27847869	27848184	chr3	27847653	27848054	401	-0.435312	0.00030868	0.0113687	abat	chr3:27716812-27717212
chr3	28013934	28014270	chr3	28013719	28014120	401	1.13677	2.81e-16	2.96e-13	rbfox1	chr3:27882878-27883278
chr3	28065406	28065921	chr3	28065345	28065746	401	0.373821	0.000707752	0.0215257	rbfox1	chr3:27934504-27934904
chr3	28251626	28251973	chr3	28251491	28251892	401	-0.442856	7.71e-05	0.00373052	rbfox1	chr3:28120650-28121050
chr3	30126398	30126760	chr3	30126252	30126653	401	-0.597709	1.49e-06	0.000132744	nucb1	chr3:29995411-29995811
chr3	31614418	31614796	chr3	31614237	31614638	401	0.601179	9.04e-05	0.00425686	fzd2	chr3:31482524-31482924
chr3	31640756	31641080	chr3	31640631	31641032	401	0.470391	0.000742049	0.0223118	fzd2	chr3:31508918-31509318
chr3	32035309	32035660	chr3	32035180	32036073	893	1.18536	8.9e-17	1.05e-13	baxb	chr3:31903467-31904359
chr3	32469135	32469657	chr3	32469056	32469457	401	0.807975	0.00026647	0.0100912	trpm4a	chr3:32337343-32337743
chr3	32927502	32927915	chr3	32927384	32927785	401	-0.794519	5.3e-07	5.42e-05	aoc2	chr3:32795671-32796071
chr3	33030579	33030797	chr3	33030334	33030735	401	1.4632	2.99e-08	4.44e-06	casp6b.2	chr3:32898621-32899021
chr3	33229999	33230380	chr3	33229792	33230193	401	0.627968	9.31e-05	0.00436118	hspb9	chr3:33098079-33098479
chr3	33502174	33502730	chr3	33502080	33502481	401	-0.364275	0.00207223	0.0471835	sgsm3	chr3:33370367-33370767
chr3	33651698	33651988	chr3	33651558	33651959	401	1.43381	3.23e-11	1.03e-08	ier2a	chr3:33519845-33520245
chr3	34128742	34128959	chr3	34128408	34128809	401	0.637128	0.00072309	0.0218712	clpp	chr3:33998901-33999301
chr3	34582653	34583010	chr3	34582477	34582878	401	1.10971	1.89e-13	1.06e-10	si:ch211-165d12.4	chr3:34452970-34453370
chr3	35041857	35042103	chr3	35041652	35042053	401	1.23822	8.76e-09	1.51e-06	prkcbb	chr3:34912145-34912545
chr3	35515079	35515391	chr3	35514903	35515304	401	-0.812456	5.06e-09	9.36e-07	tnrc6a	chr3:35385396-35385796
chr3	35573990	35574444	chr3	35573892	35574293	401	0.49805	0.00166576	0.0403645	dctn5	chr3:35444385-35444785
chr3	35650459	35650750	chr3	35650175	35650851	676	-0.827184	2.56e-11	8.43e-09	traf7	chr3:35520668-35521343
chr3	36759830	36760185	chr3	36759668	36760069	401	0.547191	0.00117973	0.0313834	ramp2	chr3:36617811-36618211
chr3	36935805	36936261	chr3	36935661	36936062	401	1.1093	3.5e-10	8.75e-08	ezh1	chr3:36793804-36794204
chr3	37025704	37026048	chr3	37025571	37025972	401	1.04191	2.03e-06	0.000173738	tubg1	chr3:36883714-36884114
chr3	38624941	38625270	chr3	38624739	38625140	401	-1.03396	1.54e-07	1.86e-05	si:dkey-106c17.2	chr3:38482882-38483282
chr3	40229123	40229488	chr3	40228937	40229338	401	1.02349	1.89e-06	0.000162861	flii	chr3:40087080-40087480
chr3	40377793	40378228	chr3	40377749	40378150	401	0.584671	0.000996878	0.0277605	slc29a4	chr3:40235892-40236292
chr3	40433954	40434366	chr3	40433816	40434217	401	0.646727	6.91e-05	0.00340714	actb2	chr3:40291959-40292359
chr3	40643766	40644286	chr3	40643708	40644109	401	1.00666	2.99e-10	7.63e-08	fscn1a	chr3:40501851-40502251
chr3	40715154	40715433	chr3	40714966	40715367	401	0.931684	0.000266073	0.0100777	smurf1	chr3:40573109-40573509
chr3	41871812	41872081	chr3	41871718	41872119	401	1.37508	1.67e-11	5.78e-09	lfng	chr3:41729861-41730261
chr3	41939376	41939576	chr3	41939283	41939684	401	1.12814	3.59e-08	5.2e-06	lfng	chr3:41797426-41797826
chr3	41989002	41989526	chr3	41988914	41989315	401	-0.458479	0.000566301	0.018134	lfng	chr3:41847057-41847457
chr3	42007857	42008145	chr3	42007702	42008473	771	0.518313	0.00141231	0.0357875	snx8a	chr3:41865845-41866615
chr3	42620373	42620573	chr3	42620183	42620584	401	-0.513591	0.000647829	0.0201464	hs3st4	chr3:46128986-46129386
chr3	43168816	43169208	chr3	43168697	43169098	401	-0.693438	0.000844646	0.0245748	micall2a	chr3:42462683-42463083
chr3	45617804	45618012	chr3	45617532	45617933	401	0.757095	0.000246779	0.00950921	mir2195	chr3:47665199-47665599
chr3	45688888	45689216	chr3	45688697	45689098	401	-0.394895	0.000819605	0.0240541	gpr146	chr3:47736364-47736764
chr3	45736940	45737194	chr3	45736712	45737113	401	0.548603	6.98e-06	0.000499022	gper1	chr3:47784379-47784779
chr3	48854314	48854570	chr3	48853991	48854392	401	-0.60285	0.00108373	0.0295341	hs3st3b1a	chr3:44708581-44708981
chr3	49054315	49054518	chr3	49054149	49054550	401	1.33996	3.92e-21	1.25e-17	zgc:92161	chr3:44908739-44909139
chr3	49524089	49524315	chr3	49523417	49524173	756	0.755833	0.000112776	0.00507539	crb3a	chr3:45378007-45378762
chr3	50940198	50940790	chr3	50940134	50940535	401	-0.48769	5.84e-05	0.00297002	cdc42ep4a	chr3:49900146-49900546
chr3	52487671	52487962	chr3	52487416	52487817	401	-0.436992	0.00222658	0.049657	ptger1c	chr3:52232754-52233154
chr3	53026426	53026676	chr3	53026137	53026538	401	-0.708948	1.24e-07	1.53e-05	pbx4	chr3:52771475-52771875
chr3	53485325	53485525	chr3	53485029	53485430	401	-0.396507	0.00126271	0.0330055	nr5a5	chr3:53230367-53230767
chr3	54395489	54395689	chr3	54395407	54395808	401	1.03588	2.71e-06	0.000222691	trip10a	chr3:54140745-54141145
chr3	54718145	54718431	chr3	54718090	54718491	401	0.651627	0.00105802	0.0290433	s1pr2	chr3:54463489-54463889
chr3	54725910	54726370	chr3	54725781	54726182	401	-0.372791	9.49e-06	0.000649081	s1pr2	chr3:54471180-54471580
chr3	54932112	54932487	chr3	54931971	54932372	401	0.55605	0.00026814	0.0101405	aanat2	chr3:54677370-54677770
chr3	55857883	55858292	chr3	55857866	55858267	401	0.574322	6e-06	0.000439433	cep112	chr3:55606258-55606658
chr3	56088587	56088893	chr3	56088373	56088774	401	-0.801603	4.27e-05	0.00228924	cep112	chr3:55832780-55833180
chr3	56145006	56145331	chr3	56144871	56145272	401	1.00279	4.15e-10	1.02e-07	srl	chr3:56077440-56077840
chr3	57107012	57107471	chr3	57107316	57107717	401	0.524813	0.00147	0.0368776	fscn2a	chr3:57039801-57040201
chr3	57622152	57622456	chr3	57621973	57622374	401	0.707345	1.81e-06	0.000156924	usp36	chr3:57551450-57551850
chr3	57697455	57698013	chr3	57697461	57697862	401	0.963791	8.8e-10	1.98e-07	lgals3bp.3	chr3:57626938-57627338
chr3	60007645	60008021	chr3	60007545	60007946	401	-0.464546	0.000275998	0.0103798	si:ch211-110e21.3	chr3:59716445-59716845
chr3	60614736	60615089	chr3	60614578	60614979	401	0.612277	0.000178344	0.00733533	mfsd11	chr3:60534775-60535175
chr3	60698173	60698708	chr3	60698094	60698495	401	1.13422	6.09e-08	8.31e-06	ubald2	chr3:60618291-60618691
chr3	61896014	61896386	chr3	61895919	61896320	401	-0.375005	0.000704444	0.0214409	srebf1	chr3:61659594-61659994
chr3	62043778	62044146	chr3	62043640	62044041	401	-0.7143	8.55e-06	0.000593026	srebf1	chr3:61807001-61807401
chr3	62531523	62532030	chr3	62531440	62531841	401	1.17003	3.07e-06	0.000248163	sox9b	chr3:62352196-62352596
chr4	574664	575029	chr4	574499	574900	401	0.717266	0.000209269	0.00834312	pthlha	chr4:561052-561452
chr4	895024	895291	chr4	894823	895224	401	0.905533	0.000428475	0.0146581	ripply2	chr4:881376-881776
chr4	1060083	1060363	chr4	1059924	1060325	401	-0.460871	0.000132313	0.00578176	mtpn	chr4:1046477-1046877
chr4	1078934	1079134	chr4	1078652	1079053	401	-1.07328	1.11e-11	4.01e-09	mtpn	chr4:1065205-1065605
chr4	1910868	1911197	chr4	1910724	1911125	401	1.52539	1.61e-18	2.94e-15	pwp1	chr4:2061412-2061812
chr4	2386568	2386797	chr4	2386377	2386778	401	0.907248	3.52e-05	0.00194789	nap1l1	chr4:1503056-1503456
chr4	2616105	2616443	chr4	2615948	2616349	401	-0.663166	1.77e-05	0.00109946	gpr22a	chr4:2685838-2686238
chr4	2794274	2794555	chr4	2794092	2794493	401	0.497379	0.00162043	0.0395839	slco1c1	chr4:2863982-2864382
chr4	3135312	3135694	chr4	3135155	3135556	401	-0.656994	4.14e-07	4.37e-05	plekha5	chr4:3205045-3205445
chr4	3393035	3393305	chr4	3392867	3393268	401	0.535604	6.04e-07	6.07e-05	pik3cg	chr4:3379541-3379941
chr4	5965705	5966016	chr4	5965599	5966292	693	0.4746	1.47e-05	0.00094195	arl1	chr4:5957030-5957722
chr4	6865701	6866237	chr4	6865629	6866030	401	-0.422351	4.6e-05	0.0024376	dock4b	chr4:6857060-6857460
chr4	7437701	7438190	chr4	7437620	7438021	401	0.502748	0.00026763	0.0101243	cald1a	chr4:7429051-7429451
chr4	7550206	7550471	chr4	7549567	7550217	650	1.01004	3.49e-06	0.000276928	tnnt2e	chr4:7540939-7541588
chr4	7951917	7952288	chr4	7951740	7952141	401	0.92456	1.18e-08	1.97e-06	ccdc3a	chr4:7943112-7943512
chr4	7974225	7974711	chr4	7974036	7974794	758	0.962096	1.45e-06	0.000129783	ccdc3a	chr4:7965408-7966165
chr4	8483588	8483983	chr4	8483348	8483749	401	0.769566	6.02e-06	0.000440385	wnt5b	chr4:8482433-8482833
chr4	8632719	8633119	chr4	8632570	8632971	401	0.892195	1.04e-08	1.76e-06	fbxl14b	chr4:8631655-8632055
chr4	8866677	8866877	chr4	8866453	8866854	401	-0.562832	4.73e-05	0.00249196	sult4a1	chr4:8865538-8865938
chr4	9146727	9146932	chr4	9146433	9146834	401	1.38956	3.04e-12	1.26e-09	chst11	chr4:9145518-9145918
chr4	9171476	9171859	chr4	9171275	9171676	401	1.05813	2.6e-17	3.63e-14	chst11	chr4:9170360-9170760
chr4	9277055	9277311	chr4	9276824	9277225	401	0.733876	1.28e-06	0.000116804	srgap1b	chr4:9275909-9276309
chr4	9292434	9292658	chr4	9292199	9292600	401	0.745565	1.77e-05	0.00109789	srgap1b	chr4:9291284-9291684
chr4	9440865	9441186	chr4	9440555	9440956	401	0.963044	2.59e-09	5.16e-07	ovch1	chr4:9439640-9440040
chr4	9620911	9621344	chr4	9620566	9621186	620	0.844476	7.05e-07	6.94e-05	tmem243b	chr4:9619651-9620270
chr4	9805182	9805382	chr4	9805170	9805571	401	0.75143	3.42e-05	0.00190031	parp12b	chr4:9804255-9804655
chr4	9872333	9872724	chr4	9872219	9872620	401	1.00667	3.84e-11	1.21e-08	fbxo18	chr4:9871304-9871704
chr4	9916306	9916675	chr4	9916025	9916426	401	-0.60578	6.55e-08	8.84e-06	sbf1	chr4:9915110-9915510
chr4	10589366	10589738	chr4	10589239	10589640	401	0.870702	0.000244368	0.00943207	tspan12	chr4:10590391-10590791
chr4	10690092	10690562	chr4	10690001	10690402	401	0.732006	4.45e-05	0.00237315	wnt16	chr4:10691153-10691553
chr4	11914887	11915270	chr4	11914787	11915188	401	1.15081	1.78e-08	2.83e-06	btbd11a	chr4:11915939-11916339
chr4	12844226	12844515	chr4	12843914	12844315	401	1.60702	3.84e-16	3.9e-13	hmga2	chr4:12845066-12845466
chr4	12889102	12889302	chr4	12888776	12889177	401	-0.523625	0.00211883	0.0479488	msrb3	chr4:12889928-12890328
chr4	12924815	12925035	chr4	12924271	12924997	726	1.30058	3.67e-28	4.24e-24	lemd3	chr4:12925423-12926148
chr4	13091808	13092212	chr4	13091600	13092001	401	0.975525	1.57e-07	1.89e-05	si:dkey-6a5.3	chr4:13092752-13093152
chr4	13178606	13178806	chr4	13178346	13178747	401	-0.923759	3.19e-06	0.000255983	grip1	chr4:13179498-13179898
chr4	13307601	13307857	chr4	13307541	13307942	401	1.1368	4.57e-14	2.9e-11	grip1	chr4:13308693-13309093
chr4	13950701	13951206	chr4	13950550	13950951	401	0.91411	2.22e-08	3.43e-06	pphln1	chr4:13951702-13952102
chr4	13967257	13967614	chr4	13967138	13967539	401	-0.77387	2.56e-07	2.88e-05	prickle1b	chr4:13968290-13968690
chr4	14061480	14061833	chr4	14061318	14061719	401	-0.602664	2.46e-05	0.00144791	prickle1b	chr4:14062470-14062870
chr4	14655100	14655300	chr4	14654820	14655221	401	-0.606922	0.00126397	0.0330227	abcc9	chr4:14656066-14656466
chr4	14668936	14669301	chr4	14668803	14669204	401	-0.611566	8.4e-09	1.46e-06	abcc9	chr4:14670049-14670449
chr4	15634476	15634785	chr4	15634313	15634714	401	-0.516745	3.66e-06	0.000287495	exoc4	chr4:15635559-15635959
chr4	16451462	16451750	chr4	16451237	16451638	401	0.683286	2.38e-06	0.000199301	dcn	chr4:16462262-16462662
chr4	17261044	17261322	chr4	17260836	17261237	401	-0.799446	7.48e-07	7.32e-05	cfap94	chr4:17271861-17272261
chr4	17375864	17376459	chr4	17375821	17376222	401	1.48192	2.58e-22	1.02e-18	th2	chr4:17386846-17387246
chr4	18508989	18509335	chr4	18508892	18509293	401	0.887856	1.04e-06	9.74e-05	rint1	chr4:18519917-18520317
chr4	18670366	18670601	chr4	18670044	18670445	401	-0.314802	0.00155458	0.0383999	mirlet7a-3	chr4:18681069-18681469
chr4	18680915	18681368	chr4	18680652	18681053	401	-0.373018	0.000516195	0.0168789	mirlet7a-3	chr4:18691677-18692077
chr4	18889690	18889991	chr4	18889390	18889791	401	0.600886	0.000112825	0.00507675	mcat	chr4:18900415-18900815
chr4	19008600	19008841	chr4	19008361	19008762	401	-0.745287	1.42e-06	0.000127452	lepb	chr4:19019386-19019786
chr4	19263502	19263937	chr4	19263465	19263866	401	-0.918692	2.26e-07	2.6e-05	mir129-1	chr4:19274490-19274890
chr4	19534870	19535070	chr4	19534631	19535032	401	-0.419627	1.39e-05	0.000897742	snd1	chr4:19545656-19546056
chr4	19819428	19819817	chr4	19819295	19819696	401	1.08525	1.97e-05	0.00120405	cacna2d1a	chr4:19830320-19830720
chr4	19841799	19842105	chr4	19841235	19841995	760	0.899029	4.33e-08	6.13e-06	cacna2d1a	chr4:19852260-19853019
chr4	19872764	19873108	chr4	19872576	19872977	401	1.31147	1.91e-11	6.52e-09	cacna2d1a	chr4:19883601-19884001
chr4	20147097	20147465	chr4	20146596	20147317	721	0.605099	7.61e-05	0.00368772	lrrc17	chr4:20425622-20426342
chr4	20444214	20444442	chr4	20444031	20444432	401	0.644051	0.0018266	0.043091	napepld	chr4:20723057-20723457
chr4	20730009	20730330	chr4	20729842	20730243	401	1.26237	4.12e-07	4.36e-05	nav3	chr4:21008868-21009268
chr4	20828788	20829073	chr4	20828867	20829268	401	-0.572095	1.32e-05	0.000857215	nav3	chr4:21107893-21108293
chr4	20885656	20885972	chr4	20885490	20885891	401	-0.692593	3e-05	0.00170834	nav3	chr4:21164516-21164916
chr4	21539439	21539735	chr4	21539228	21539629	401	1.2145	2.43e-09	4.89e-07	ppp1r12a	chr4:21818254-21818654
chr4	21680274	21680640	chr4	21680114	21680515	401	-0.65388	2.17e-07	2.5e-05	rps16	chr4:21959140-21959540
chr4	21853164	21853406	chr4	21852958	21853359	401	-0.638758	0.000334691	0.0121025	lin7a	chr4:22131984-22132384
chr4	21867158	21867437	chr4	21866986	21867387	401	-0.374958	0.00199254	0.0458881	lin7a	chr4:22146012-22146412
chr4	22887631	22888024	chr4	22887487	22887888	401	0.588693	2.13e-05	0.00128325	nup107	chr4:23166513-23166913
chr4	24016674	24017146	chr4	24016558	24016959	401	-0.479189	0.000245762	0.00947595	celf2	chr4:24295584-24295984
chr4	24103411	24103720	chr4	24103273	24103674	401	-0.55816	0.00115238	0.0308516	celf2	chr4:24382299-24382699
chr4	24144451	24144922	chr4	24144225	24144626	401	-0.495002	0.00106006	0.0290719	celf2	chr4:24423251-24423651
chr4	24241646	24242107	chr4	24241200	24241929	729	-0.565264	3.86e-07	4.11e-05	celf2	chr4:24520226-24520954
chr4	77402571	77402968	chr4	77402435	77402836	401	-0.423719	0.00118602	0.0315017	slco1d1	chr4:76017734-76018134
chr4	77517630	77518084	chr4	77517516	77517917	401	-0.522933	0.000178599	0.00734275	gbp4	chr4:76132815-76133215
chr5	304773	305112	chr5	304559	304960	401	1.99839	4.65e-13	2.34e-10	trabd2a	chr5:193680-194080
chr5	374948	375523	chr5	374803	375204	401	-0.519447	1.36e-07	1.67e-05	june	chr5:374804-375204
chr5	1319483	1319798	chr5	1319299	1319700	401	0.937765	3.64e-05	0.00199868	dnm1a	chr5:1264860-1265260
chr5	1386970	1387255	chr5	1386761	1387162	401	0.649042	3.97e-05	0.00215424	mir199-1a	chr5:1332322-1332722
chr5	4818773	4819212	chr5	4818480	4819125	645	1.5213	8.1e-23	3.49e-19	angptl2a	chr5:4393817-4394461
chr5	4839035	4839462	chr5	4838874	4839275	401	0.66272	2.7e-05	0.00156618	angptl2a	chr5:4414211-4414611
chr5	4855831	4856201	chr5	4855784	4856185	401	0.939121	1.83e-05	0.00113157	angptl2a	chr5:4431121-4431521
chr5	5897169	5897533	chr5	5896862	5897263	401	1.77899	5.38e-13	2.67e-10	zgc:73226	chr5:5404885-5405285
chr5	6451162	6451487	chr5	6450985	6451598	613	1.79092	3.06e-13	1.61e-10	crybb3	chr5:6810658-6811270
chr5	7523468	7523849	chr5	7523297	7524090	793	0.573543	0.0021576	0.0485268	bmpr1ba	chr5:7030040-7030832
chr5	8164429	8164746	chr5	8164231	8164632	401	0.594619	0.00115048	0.030819	slc1a3a	chr5:7659594-7659994
chr5	8418244	8418778	chr5	8418145	8418546	401	-0.396162	0.00188351	0.0440213	spef2	chr5:7913508-7913908
chr5	8836439	8836730	chr5	8836303	8836704	401	-0.416287	0.000428053	0.0146481	fgf10b	chr5:8331666-8332066
chr5	9470222	9470486	chr5	9469805	9470480	675	0.554789	5.24e-05	0.00271324	NA	chr5:8965168-8965842
chr5	9782502	9782814	chr5	9782305	9782706	401	-0.584163	0.000432888	0.0147706	zgc:158343	chr5:9277668-9278068
chr5	9787260	9787559	chr5	9787087	9787488	401	-0.542481	0.000211345	0.00841093	zgc:158343	chr5:9282450-9282850
chr5	11178920	11179431	chr5	11178516	11179295	779	-0.542004	0.000150777	0.00641858	selenoe	chr5:10678150-10678928
chr5	12205013	12205363	chr5	12204880	12205281	401	0.597444	2.49e-05	0.00146186	nos1	chr5:11704664-11705064
chr5	13157581	13157898	chr5	13157427	13157828	401	-0.442738	0.00212667	0.0480711	mapk1	chr5:12657211-12657611
chr5	13655568	13655840	chr5	13655246	13655647	401	0.785875	5.3e-07	5.42e-05	h2az2a	chr5:13155030-13155430
chr5	16048532	16048858	chr5	16048490	16048891	401	0.542491	1.55e-06	0.000137768	znrf3	chr5:15548274-15548674
chr5	16086145	16086429	chr5	16085905	16086306	401	0.751378	0.000175093	0.00723107	coq5	chr5:15585345-15585745
chr5	16105599	16105947	chr5	16105435	16105836	401	-0.576208	0.00202324	0.046384	coq5	chr5:15604875-15605275
chr5	16395436	16395798	chr5	16395346	16395747	401	-0.480957	7.75e-05	0.00374384	slc39a14	chr5:15836829-15837229
chr5	16444213	16444529	chr5	16444051	16444452	401	0.636155	1.96e-05	0.00119815	piwil2	chr5:15940056-15940456
chr5	17069089	17069301	chr5	17068756	17069421	665	0.548623	0.000420524	0.0144493	atad1a	chr5:16564761-16565425
chr5	17528341	17528865	chr5	17527853	17528608	755	-0.48255	9e-07	8.61e-05	chfr	chr5:17023858-17024612
chr5	17665713	17665965	chr5	17665540	17665941	401	-0.698158	1.12e-09	2.45e-07	chfr	chr5:17161545-17161945
chr5	17761209	17761518	chr5	17761023	17761424	401	0.883763	1.82e-08	2.88e-06	chfr	chr5:17257028-17257428
chr5	17864667	17865006	chr5	17864509	17864910	401	-0.429387	0.000436302	0.0148646	chfr	chr5:17360514-17360914
chr5	19918914	19919177	chr5	19918679	19919080	401	1.77144	4.1e-14	2.63e-11	git2a	chr5:19414880-19415280
chr5	20965010	20965217	chr5	20964784	20965185	401	0.794009	1.04e-07	1.32e-05	si:dkey-174n20.1	chr5:20460985-20461385
chr5	21413581	21413870	chr5	21413456	21413857	401	0.651632	3.28e-05	0.00183721	sh2d1aa	chr5:20909657-20910057
chr5	21735661	21735968	chr5	21735365	21735766	401	-0.366446	0.000666894	0.0205725	smarca1	chr5:21231566-21231966
chr5	22078229	22078598	chr5	22078069	22078470	401	0.551082	1.37e-05	0.000886846	zc4h2	chr5:21574270-21574670
chr5	24337253	24337453	chr5	24337061	24337462	401	-0.498788	0.00220578	0.0493279	znf703	chr5:23833262-23833662
chr5	24672006	24672309	chr5	24671748	24672149	401	-0.731249	3.01e-08	4.46e-06	si:ch211-106a19.1	chr5:24167949-24168349
chr5	24853017	24853587	chr5	24852870	24853271	401	0.832289	0.000499618	0.0164722	ewsr1b	chr5:24349071-24349471
chr5	24922618	24922896	chr5	24922455	24922856	401	-0.48932	0.000211651	0.00841843	rhbdd3	chr5:24418656-24419056
chr5	25676266	25676584	chr5	25675915	25676316	401	0.66613	0.000361626	0.012865	zfand5a	chr5:25075763-25076163
chr5	26379768	26380060	chr5	26379513	26379914	401	-0.993182	3.08e-10	7.8e-08	arvcfb	chr5:25779361-25779761
chr5	26385090	26385308	chr5	26384841	26385242	401	-0.503494	0.000337885	0.0121948	arvcfb	chr5:25784689-25785089
chr5	26553947	26554318	chr5	26553811	26554212	401	1.60202	1.43e-14	1.02e-11	arvcfb	chr5:25953659-25954059
chr5	27450273	27450473	chr5	27449935	27450336	401	0.93329	1.27e-11	4.54e-09	loxl2b	chr5:26849783-26850183
chr5	27466445	27466693	chr5	27466598	27466999	401	0.72715	0.000111702	0.00503717	loxl2b	chr5:26866446-26866846
chr5	27556238	27556503	chr5	27556060	27556461	401	0.948727	5.8e-05	0.00295073	sfrp1a	chr5:26955908-26956308
chr5	27585903	27586176	chr5	27585014	27585984	970	0.729574	6.49e-08	8.78e-06	sfrp1a	chr5:26984862-26985831
chr5	28676670	28676988	chr5	28676187	28676820	633	0.994779	3.51e-08	5.1e-06	tnc	chr5:28076035-28076667
chr5	28701076	28701276	chr5	28701023	28701424	401	0.528286	0.00101807	0.0282126	tnc	chr5:28100871-28101271
chr5	29045693	29046044	chr5	29045501	29045902	401	-0.451634	3.76e-06	0.000294292	stxbp1b	chr5:28445349-28445749
chr5	29045693	29046044	chr5	29045943	29046446	503	-0.516328	0.00101101	0.0280751	stxbp1b	chr5:28445791-28446293
chr5	29113211	29113411	chr5	29112920	29113321	401	-0.732593	0.00113447	0.0305273	noxa1	chr5:28512768-28513168
chr5	29917560	29917789	chr5	29917362	29917763	401	1.26494	1.06e-08	1.79e-06	mir100-2	chr5:29317210-29317610
chr5	29969344	29969663	chr5	29969164	29969769	605	0.850247	3.31e-10	8.33e-08	mir100-2	chr5:29369012-29369616
chr5	30166018	30166228	chr5	30165787	30166188	401	0.682423	7.93e-06	0.000555252	adamts15a	chr5:29565635-29566035
chr5	30313850	30314142	chr5	30313577	30313978	401	0.554374	0.000703205	0.0214098	snx19a	chr5:29713425-29713825
chr5	31431685	31431885	chr5	31431464	31431865	401	0.570551	0.00179383	0.0425466	p2rx1	chr5:30831312-30831712
chr5	31590505	31590749	chr5	31589764	31590668	904	0.607227	8.44e-06	0.000586947	si:dkey-220k22.3	chr5:30989612-30990515
chr5	31841304	31841566	chr5	31841066	31841824	758	0.933168	6.44e-08	8.73e-06	iscub	chr5:31240914-31241671
chr5	32365746	32366124	chr5	32365694	32366095	401	-0.472752	0.000753459	0.0225637	gas1b	chr5:31765542-31765942
chr5	32531839	32532234	chr5	32531710	32532111	401	0.53648	0.00139992	0.0355602	ntmt1	chr5:31931558-31931958
chr5	32635027	32635227	chr5	32634770	32635171	401	0.680407	5.55e-06	0.000410535	ntmt1	chr5:32034618-32035018
chr5	32992184	32992384	chr5	32992053	32992454	401	-0.544419	3.81e-05	0.00208144	zgc:55461	chr5:32391901-32392301
chr5	33630945	33631179	chr5	33630777	33631178	401	0.926202	2.59e-09	5.16e-07	ttll11	chr5:33030625-33031025
chr5	33728306	33728548	chr5	33727925	33728326	401	1.42373	2.16e-11	7.22e-09	dab2ipb	chr5:33127773-33128173
chr5	34662817	34663017	chr5	34662549	34662950	401	1.64566	3.09e-13	1.62e-10	hexb	chr5:34062397-34062797
chr5	35487126	35487426	chr5	35486886	35487408	522	0.760911	3.65e-05	0.00200543	erlin2	chr5:34886734-34887255
chr5	35493910	35494153	chr5	35493721	35494401	680	1.38948	5.88e-17	7.31e-14	erlin2	chr5:34893569-34894248
chr5	36036167	36036475	chr5	36035956	36036357	401	-0.343065	0.00161743	0.0395263	zgc:103697	chr5:35435804-35436204
chr5	36281806	36282080	chr5	36281566	36281967	401	0.829905	1.88e-09	3.91e-07	efnb1	chr5:35681414-35681814
chr5	37479595	37480071	chr5	37479476	37479877	401	-0.571788	0.000959436	0.0269662	ltbp3	chr5:36879324-36879724
chr5	37488256	37488553	chr5	37488071	37488472	401	0.478497	0.00161699	0.0395225	ltbp3	chr5:36887919-36888319
chr5	38555511	38555991	chr5	38555254	38555933	679	-0.323103	0.00173674	0.0416139	mogat3b	chr5:37955102-37955780
chr5	39393823	39394023	chr5	39393509	39393910	401	-0.768997	1.59e-08	2.56e-06	antxr2a	chr5:38793357-38793757
chr5	39717695	39717895	chr5	39717409	39718176	767	-0.805223	2.38e-06	0.000199421	prkg2	chr5:39117257-39118023
chr5	39721850	39722158	chr5	39721660	39722061	401	-0.377359	0.000204306	0.00820009	prkg2	chr5:39121508-39121908
chr5	40088799	40089092	chr5	40088652	40089053	401	1.02618	3.5e-07	3.78e-05	tmem175	chr5:39488500-39488900
chr5	40369478	40369918	chr5	40369793	40370412	619	0.688637	4.79e-07	4.97e-05	arl15a	chr5:39769641-39770259
chr5	40921209	40921449	chr5	40920925	40921326	401	-0.461762	0.00154909	0.0383015	parp8	chr5:40320773-40321173
chr5	40962924	40963316	chr5	40962794	40963195	401	0.55766	0.000922423	0.0262182	parp8	chr5:40362642-40363042
chr5	41175266	41175541	chr5	41175070	41175471	401	-0.830525	1.67e-07	1.99e-05	sub1b	chr5:40574918-40575318
chr5	41246445	41246734	chr5	41246220	41246621	401	-0.588921	0.000710489	0.0215851	npr3	chr5:40646068-40646468
chr5	41532094	41532410	chr5	41531903	41532304	401	0.838887	2.15e-05	0.00129156	akr1a1a	chr5:40931751-40932151
chr5	42053317	42053517	chr5	42053134	42053535	401	0.730665	3.92e-06	0.000304933	ubb	chr5:41452982-41453382
chr5	43572025	43572478	chr5	43571921	43572322	401	-0.442373	0.000418431	0.0143954	si:dkey-40c11.1	chr5:42971769-42972169
chr5	43959839	43960052	chr5	43959649	43960050	401	1.24316	2.21e-14	1.51e-11	zgc:112966	chr5:43359497-43359897
chr5	44423024	44423434	chr5	44422763	44423164	401	0.460826	0.000251928	0.00965802	gas1a	chr5:43822611-43823011
chr5	44539626	44539960	chr5	44539496	44539897	401	0.767469	0.00049852	0.0164446	gas1a	chr5:43939344-43939744
chr5	44548066	44548317	chr5	44547808	44548209	401	-0.561858	6.09e-05	0.00307494	gas1a	chr5:43947656-43948056
chr5	44599572	44599837	chr5	44599336	44600129	793	0.588958	2.15e-05	0.00129277	dapk1	chr5:43999184-43999976
chr5	44706811	44707251	chr5	44706719	44707120	401	-0.485179	0.000879917	0.025333	dapk1	chr5:44106567-44106967
chr5	44774881	44775081	chr5	44774725	44775126	401	0.831985	0.00179089	0.0424937	ctsla	chr5:44174573-44174973
chr5	44882528	44882735	chr5	44882210	44882611	401	0.81952	6.53e-08	8.82e-06	kank1a	chr5:44282058-44282458
chr5	45335642	45335995	chr5	45335514	45335915	401	0.415217	0.0004814	0.01604	adamts3	chr5:44735362-44735762
chr5	45352160	45352360	chr5	45351941	45352342	401	-0.525232	0.000227213	0.00890148	adamts3	chr5:44751789-44752189
chr5	45530025	45530399	chr5	45529865	45530266	401	-0.38434	0.000501928	0.0165293	npffr2a	chr5:44929713-44930113
chr5	46179519	46179779	chr5	46179296	46179697	401	0.632278	6.95e-08	9.31e-06	f2r	chr5:45579144-45579544
chr5	46231669	46232050	chr5	46231487	46231888	401	1.10004	1.12e-08	1.89e-06	f2r	chr5:45631335-45631735
chr5	46389298	46389767	chr5	46389222	46389623	401	-0.860113	7.46e-06	0.000528031	vcana	chr5:45789070-45789470
chr5	46441943	46442260	chr5	46441862	46442263	401	-0.413481	0.00174931	0.0418391	vcana	chr5:45841710-45842110
chr5	48227868	48228588	chr5	48227838	48228239	401	-0.776859	4.13e-10	1.01e-07	mef2cb	chr5:47576328-47576728
chr5	48537588	48538071	chr5	48537508	48537909	401	-0.369154	0.000589182	0.018694	mblac2	chr5:47885998-47886398
chr5	48697936	48698186	chr5	48697657	48698058	401	0.464402	0.00202098	0.0463427	adgrv1	chr5:48046147-48046547
chr5	48892063	48892272	chr5	48891562	48892158	596	-0.654648	2.85e-07	3.15e-05	arrdc3a	chr5:48240052-48240647
chr5	48897887	48898097	chr5	48897612	48898013	401	-0.51177	0.00207328	0.0471942	arrdc3a	chr5:48246102-48246502
chr5	48947718	48948057	chr5	48947541	48947942	401	0.717065	0.000206618	0.00826073	arrdc3a	chr5:48296031-48296431
chr5	49338979	49339344	chr5	49338812	49339213	401	-0.60372	2.64e-06	0.000217731	si:dkey-172m14.1	chr5:48687302-48687702
chr5	49496625	49496968	chr5	49496192	49496821	629	-0.702936	2.42e-08	3.7e-06	nr2f1a	chr5:48844682-48845310
chr5	49580669	49580994	chr5	49580507	49580908	401	-0.491189	1.16e-05	0.000770984	nr2f1a	chr5:48928997-48929397
chr5	50506390	50506727	chr5	50506243	50506644	401	-0.721061	7.87e-09	1.38e-06	zgc:194908	chr5:49859651-49860051
chr5	51435355	51435742	chr5	51435306	51435707	401	-0.655409	1.65e-05	0.00103607	rasgrf2b	chr5:50788714-50789114
chr5	51993996	51994259	chr5	51993761	51994162	401	1.01632	6.39e-14	3.96e-11	serinc5	chr5:51347169-51347569
chr5	52346423	52346772	chr5	52346173	52346574	401	1.49133	7.3e-28	7.53e-24	rgmb	chr5:51699581-51699981
chr5	52349618	52349893	chr5	52349389	52349790	401	2.22865	3.67e-23	1.67e-19	rgmb	chr5:51702797-51703197
chr5	55086651	55086915	chr5	55086492	55086893	401	0.970892	4.64e-06	0.000353201	srek1	chr5:54463657-54464057
chr5	56055410	56055637	chr5	56055104	56055505	401	0.527438	7.64e-06	0.000539432	mks1	chr5:55384888-55385288
chr5	57668507	57668855	chr5	57668386	57668787	401	-0.544191	4.15e-05	0.0022357	bicdl2	chr5:56998170-56998570
chr5	61980736	61981071	chr5	61980547	61980948	401	-0.61677	7.04e-10	1.63e-07	selenow1	chr5:61317811-61318211
chr5	62285569	62285769	chr5	62285084	62285715	631	-0.693781	2.32e-07	2.64e-05	zgc:85789	chr5:61622348-61622978
chr5	65210873	65211196	chr5	65210663	65211064	401	0.688564	0.000935937	0.0264837	mir455	chr5:64521667-64522067
chr5	65377654	65377894	chr5	65377356	65377757	401	0.655604	0.000312433	0.0114856	col27a1b	chr5:64699356-64699756
chr5	65596428	65596764	chr5	65596281	65596682	401	-0.540207	0.000189765	0.00771407	camsap1b	chr5:64917167-64917567
chr5	68443731	68444046	chr5	68443336	68443928	592	0.686279	3.97e-07	4.21e-05	ephb4a	chr5:67688039-67688630
chr5	70023721	70024085	chr5	70023518	70023919	401	-0.538372	0.000249502	0.00959473	dnajc25	chr5:69250967-69251367
chr5	70028680	70029040	chr5	70028509	70028910	401	-0.624815	3.75e-05	0.00205294	dnajc25	chr5:69255958-69256358
chr5	71262878	71263078	chr5	71262744	71263145	401	-1.04676	2.04e-08	3.18e-06	brinp1	chr5:70490310-70490710
chr5	71391175	71391398	chr5	71390987	71391388	401	-0.472998	0.0013546	0.0347289	brinp1	chr5:70618553-70618953
chr5	72312514	72312736	chr5	72311961	72312964	1003	0.71251	4.06e-07	4.29e-05	tbx3a	chr5:71527456-71528458
chr6	491936	492189	chr6	491694	492095	401	1.49946	2.78e-10	7.13e-08	grap2b	chr6:468348-468748
chr6	1884868	1885180	chr6	1884674	1885075	401	0.976715	4.88e-06	0.000368279	myl9b	chr6:1749759-1750159
chr6	2099973	2100358	chr6	2099775	2100176	401	0.796194	9.36e-08	1.2e-05	tgm2b	chr6:1966110-1966510
chr6	2834286	2834516	chr6	2833990	2834391	401	1.29815	8.45e-08	1.1e-05	ptprfa	chr6:2730207-2730607
chr6	4872834	4873137	chr6	4872579	4873547	968	-0.274845	0.00215298	0.0484889	pou4f1	chr6:4712483-4713450
chr6	5281903	5282211	chr6	5281742	5282143	401	0.805495	6.81e-13	3.31e-10	pou4f1	chr6:5121656-5122056
chr6	6697505	6697761	chr6	6697318	6697719	401	0.49397	0.00107052	0.0292647	si:dkey-261j15.2	chr6:6540150-6540550
chr6	7032794	7033059	chr6	7032553	7032954	401	1.74169	3.54e-14	2.32e-11	bin1b	chr6:6875385-6875785
chr6	8083234	8083706	chr6	8083086	8083487	401	-0.563026	7.77e-05	0.00375125	klf1	chr6:7847548-7847948
chr6	9581939	9582212	chr6	9581600	9582001	401	0.720683	4.82e-07	5e-05	cyp27c1	chr6:9346062-9346462
chr6	12135243	12135529	chr6	12134974	12135375	401	0.836719	3.13e-11	1e-08	wdsub1	chr6:11900117-11900517
chr6	16258409	16258807	chr6	16258233	16258634	401	-0.442417	0.000114061	0.00512322	faimb	chr6:16131294-16131694
chr6	16421996	16422211	chr6	16421901	16422302	401	1.02733	2.84e-09	5.59e-07	faimb	chr6:16294962-16295362
chr6	18494293	18494641	chr6	18494097	18494498	401	0.759161	0.00164419	0.0399872	mir365-3	chr6:22022777-22023177
chr6	18501347	18501613	chr6	18500887	18501627	740	0.521281	0.00203325	0.0465549	mir365-3	chr6:22029567-22030306
chr6	24106148	24106436	chr6	24105882	24106283	401	0.778778	3.79e-06	0.000296343	scinla	chr6:24006074-24006474
chr6	24161559	24161879	chr6	24161402	24161803	401	-0.572612	4e-06	0.000310583	scinla	chr6:24061594-24061994
chr6	24473984	24474263	chr6	24473767	24474168	401	0.765219	1.54e-06	0.000136568	tgfbr3	chr6:24373959-24374359
chr6	24502681	24502932	chr6	24502494	24502895	401	0.912964	2.94e-06	0.000238906	tgfbr3	chr6:24402686-24403086
chr6	24553513	24553805	chr6	24553354	24553755	401	0.522336	0.000480755	0.0160239	tgfbr3	chr6:24453546-24453946
chr6	24611589	24611789	chr6	24611285	24611686	401	1.3683	2.44e-09	4.91e-07	tgfbr3	chr6:24511477-24511877
chr6	24622422	24622706	chr6	24622168	24622569	401	0.780084	1.85e-08	2.92e-06	barhl2	chr6:24522360-24522760
chr6	24645750	24646119	chr6	24645551	24645952	401	-0.616211	7.01e-05	0.00344739	barhl2	chr6:24545743-24546143
chr6	25044915	25045252	chr6	25044823	25045224	401	-0.73602	6.02e-09	1.09e-06	znf326	chr6:24945015-24945415
chr6	27225427	27225918	chr6	27225344	27225745	401	0.849833	0.00148407	0.0371033	scly	chr6:27234784-27235184
chr6	27243668	27243955	chr6	27243459	27244166	707	0.688151	4.99e-08	6.97e-06	scly	chr6:27252899-27253605
chr6	27636585	27636889	chr6	27636356	27636757	401	-0.629986	3.91e-05	0.00212922	slco2a1	chr6:27645796-27646196
chr6	27685003	27685390	chr6	27684902	27685303	401	1.00939	5.7e-12	2.21e-09	rab6ba	chr6:27694342-27694742
chr6	28304820	28305169	chr6	28304826	28305227	401	0.564054	0.000868022	0.0250634	lpp	chr6:28314266-28314666
chr6	28731068	28731282	chr6	28730968	28731369	401	-0.594456	6.83e-06	0.000490367	tprg1	chr6:28740408-28740808
chr6	28761251	28761508	chr6	28761028	28761429	401	1.44971	4.81e-14	3.03e-11	tprg1	chr6:28770468-28770868
chr6	29738879	29739161	chr6	29738646	29739047	401	0.535816	0.000292041	0.0108683	phb2b	chr6:29748086-29748486
chr6	30440280	30440645	chr6	30440105	30440506	401	-0.53484	0.000515578	0.0168666	zgc:153311	chr6:30453192-30453592
chr6	30661918	30662165	chr6	30661642	30662043	401	1.2507	1.14e-18	2.2e-15	lurap1	chr6:30674729-30675129
chr6	30820564	30820801	chr6	30820177	30820578	401	0.523418	0.00150292	0.0374472	insl5a	chr6:30833264-30833664
chr6	30888109	30888413	chr6	30887916	30888317	401	-0.487201	0.000186772	0.00761804	insl5a	chr6:30901003-30901403
chr6	31186469	31187152	chr6	31186499	31186900	401	-0.589957	2.4e-06	0.000200897	lepr	chr6:31199586-31199986
chr6	31236919	31237168	chr6	31236710	31237111	401	1.10082	9.16e-08	1.18e-05	lepr	chr6:31249797-31250197
chr6	31569517	31569717	chr6	31569360	31569940	580	0.706113	0.000138918	0.0060083	jak1	chr6:31582447-31583026
chr6	33245824	33246089	chr6	33245645	33246046	401	-0.447779	0.000239932	0.00930332	pomgnt1	chr6:33260956-33261356
chr6	33430009	33430384	chr6	33429832	33430233	401	0.459157	0.00121039	0.0319485	pik3r3b	chr6:33445143-33445543
chr6	33469829	33470433	chr6	33469873	33470274	401	0.61501	0.000145483	0.00623667	pik3r3b	chr6:33485184-33485584
chr6	33829669	33829941	chr6	33829147	33829802	655	-0.361736	0.00051139	0.0167661	tmem69	chr6:33844458-33845112
chr6	33838024	33838387	chr6	33837841	33838242	401	-0.431864	0.000676492	0.0207957	tmem69	chr6:33853152-33853552
chr6	34548399	34548723	chr6	34548236	34548637	401	-0.868962	1.31e-11	4.65e-09	lrp8	chr6:34564854-34565254
chr6	34980132	34980610	chr6	34979995	34980396	401	0.867922	8.06e-09	1.41e-06	hsd17b7	chr6:34996613-34997013
chr6	35362215	35362440	chr6	35362003	35362404	401	-0.47981	7.8e-05	0.0037616	rgs4	chr6:35378621-35379021
chr6	35548989	35549189	chr6	35548727	35549128	401	-0.971361	6.97e-10	1.61e-07	rgs8	chr6:35565345-35565745
chr6	36502319	36502852	chr6	36502165	36502566	401	-0.496708	0.000870449	0.0251198	lrrc15	chr6:36524272-36524672
chr6	38383286	38383650	chr6	38383071	38383472	401	-0.673529	7.62e-08	1.01e-05	ube3a	chr6:38385536-38385936
chr6	38484211	38484470	chr6	38483922	38484323	401	0.413918	0.000444278	0.0150844	ube3a	chr6:38486387-38486787
chr6	39313015	39313620	chr6	39312830	39313231	401	0.63893	4.12e-05	0.00222156	krt4	chr6:39315295-39315695
chr6	39923072	39923277	chr6	39922881	39923282	401	-0.297005	0.00102006	0.0282535	sumf1	chr6:39925346-39925746
chr6	40114380	40114580	chr6	40114130	40114531	401	-0.894332	2.59e-06	0.000214342	ip6k2b	chr6:40116595-40116995
chr6	40624246	40624500	chr6	40624082	40624483	401	1.41225	5.03e-09	9.31e-07	slc6a11a	chr6:40626547-40626947
chr6	40703644	40703975	chr6	40703437	40703838	401	1.74766	5.94e-13	2.92e-10	si:ch211-157b11.14	chr6:40705902-40706302
chr6	42249440	42249961	chr6	42249322	42249723	401	-0.770825	2.27e-07	2.61e-05	tex264a	chr6:42251787-42252187
chr6	43687162	43687455	chr6	43686887	43687288	401	0.428404	2.89e-05	0.00165508	si:dkey-58f6.2	chr6:43689352-43689752
chr6	43814837	43815246	chr6	43814740	43815141	401	0.550673	0.000146012	0.00625606	foxp1b	chr6:43817205-43817605
chr6	44345728	44346218	chr6	44345705	44346106	401	-0.441939	0.000331161	0.0120003	pdzrn3b	chr6:44348170-44348570
chr6	44387567	44388088	chr6	44387102	44387901	799	0.45447	1.79e-07	2.12e-05	pdzrn3b	chr6:44389567-44390365
chr6	44411094	44411294	chr6	44410803	44411204	401	0.637846	0.000268181	0.0101413	pdzrn3b	chr6:44413268-44413668
chr6	44422170	44422467	chr6	44422036	44422437	401	0.82005	1.22e-08	2.03e-06	pdzrn3b	chr6:44424501-44424901
chr6	47013634	47013887	chr6	47013459	47013860	401	0.745152	2.85e-05	0.00163813	igfn1.1	chr6:47013585-47013985
chr6	47472573	47472844	chr6	47472818	47473219	401	0.646713	0.00134321	0.0345119	mir29b-1	chr6:47474568-47474968
chr6	47482893	47483327	chr6	47482764	47483165	401	0.55447	1.44e-05	0.000924718	mir29b-1	chr6:47484721-47485121
chr6	47564829	47565209	chr6	47564390	47565109	719	0.565312	4.24e-05	0.00227905	mir29b-1	chr6:47565632-47566350
chr6	49062308	49063002	chr6	49062784	49063185	401	0.575504	6.67e-05	0.0033113	sycp1	chr6:49064132-49064532
chr6	49088426	49088802	chr6	49088316	49088717	401	0.792617	4.85e-05	0.0025474	slc25a55a	chr6:49089664-49090064
chr6	49165693	49165984	chr6	49165341	49165742	401	0.786694	1.81e-08	2.87e-06	tspan2a	chr6:49166689-49167089
chr6	49214485	49214734	chr6	49214292	49214693	401	0.609261	0.000952751	0.0268461	ngfb	chr6:49215640-49216040
chr6	50221241	50221502	chr6	50221095	50221496	401	-0.626236	0.000357948	0.0127644	raly	chr6:50222517-50222917
chr6	50617361	50617789	chr6	50617265	50617666	401	0.518676	1.34e-05	0.000869307	mtss1	chr6:50618047-50618447
chr6	51405750	51405950	chr6	51405452	51405853	401	-0.698462	4.62e-06	0.000351389	rbl1	chr6:51405454-51405854
chr6	51417694	51417926	chr6	51417445	51417846	401	-0.352773	0.00158705	0.0389626	rbl1	chr6:51417447-51417847
chr6	51476917	51477127	chr6	51476717	51477118	401	-0.469725	3.9e-06	0.000304086	rbl1	chr6:51476719-51477119
chr6	51980762	51981060	chr6	51980501	51980902	401	0.54985	0.000135775	0.00590228	rspo4	chr6:51980503-51980903
chr6	52743887	52744176	chr6	52743666	52744067	401	0.795758	2.16e-06	0.000183376	oser1	chr6:52745338-52745738
chr6	53244628	53244892	chr6	53244054	53245139	1085	1.52299	3.27e-15	2.76e-12	rbm5	chr6:53244287-53245371
chr6	53880597	53880882	chr6	53880072	53880791	719	0.376037	0.00132214	0.0341246	cacna2d2a	chr6:53873739-53874457
chr6	54588231	54588638	chr6	54588061	54588462	401	0.701209	2.14e-07	2.48e-05	tead3b	chr6:54579954-54580354
chr6	57638935	57639254	chr6	57638736	57639137	401	-0.601922	1.73e-05	0.00108049	cbfa2t2	chr6:57641873-57642273
chr6	57712078	57712559	chr6	57711965	57712366	401	-0.512339	9.51e-06	0.00065035	cbfa2t2	chr6:57715102-57715502
chr6	59957879	59958081	chr6	59957397	59958035	638	0.639767	7.13e-05	0.0034995	zgc:65895	chr6:59752172-59752809
chr7	605081	605377	chr7	604860	605432	572	1.39909	1.08e-13	6.44e-11	nrxn2b	chr7:463165-463736
chr7	5127926	5128144	chr7	5127677	5128078	401	0.815977	9.48e-06	0.000648829	zgc:195075	chr7:4989652-4990052
chr7	7265876	7266139	chr7	7265734	7266135	401	-0.388384	0.00175123	0.041874	zgc:101810	chr7:7032356-7032756
chr7	7300820	7301071	chr7	7300280	7301181	901	-0.667892	0.000790162	0.0234093	zgc:101810	chr7:7066912-7067812
chr7	7808362	7808733	chr7	7808273	7808674	401	0.633842	5.77e-06	0.000424171	cxcl19	chr7:7574905-7575305
chr7	9469424	9469700	chr7	9469250	9469651	401	1.50109	5.5e-15	4.39e-12	chsy1	chr7:9223764-9224164
chr7	9517270	9517540	chr7	9516376	9517431	1055	1.36438	2.22e-33	1.22e-28	chsy1	chr7:9270890-9271944
chr7	11519437	11519694	chr7	11519182	11519583	401	-0.455576	0.00142346	0.035984	mesd	chr7:11222373-11222773
chr7	11832145	11832456	chr7	11831958	11832359	401	-0.502434	0.00128444	0.0334128	mex3b	chr7:11578329-11578729
chr7	12107164	12107364	chr7	12106551	12107724	1173	-0.337315	0.00200838	0.046135	mex3b	chr7:11853591-11854763
chr7	12479994	12480260	chr7	12479768	12480169	401	1.26939	1.46e-10	4e-08	saxo2	chr7:12226808-12227208
chr7	12626127	12626433	chr7	12625914	12626315	401	-0.664166	0.000148819	0.0063527	zgc:158785	chr7:12372954-12373354
chr7	12690420	12690753	chr7	12690196	12690597	401	0.521886	0.000606416	0.0191236	zgc:158785	chr7:12437236-12437636
chr7	13497631	13497904	chr7	13497421	13497822	401	0.636392	0.000180623	0.0074106	arih1l	chr7:13244702-13245102
chr7	15967311	15967649	chr7	15967081	15967482	401	-0.584416	0.000277619	0.0104265	elp4	chr7:15715109-15715509
chr7	16419247	16419587	chr7	16419000	16419401	401	1.2948	1.73e-12	7.67e-10	mpped2a	chr7:16167028-16167428
chr7	17158735	17158967	chr7	17158296	17158898	602	0.771569	3.29e-10	8.29e-08	prmt3	chr7:16906324-16906925
chr7	19114986	19115186	chr7	19114761	19115162	401	-0.441072	0.000130731	0.00572525	kirrel1a	chr7:18862495-18862895
chr7	19345977	19346284	chr7	19345816	19346217	401	1.16969	1.64e-06	0.000144232	dock11	chr7:19093849-19094249
chr7	19979215	19979415	chr7	19978488	19979344	856	1.5738	6.82e-26	4.62e-22	snx15	chr7:19726521-19727376
chr7	20113757	20113993	chr7	20113504	20113905	401	0.482333	0.000459144	0.0154702	agfg2	chr7:19861537-19861937
chr7	20627678	20627990	chr7	20627482	20627883	401	0.527835	0.000374294	0.0132028	sat2a	chr7:20375515-20375915
chr7	20683380	20683598	chr7	20683158	20683559	401	0.388013	0.00148702	0.0371569	tnfsf12	chr7:20431191-20431591
chr7	22941024	22941348	chr7	22940862	22941263	401	0.978985	8.38e-10	1.89e-07	tnfsf10l	chr7:22669706-22670106
chr7	23917718	23918180	chr7	23917603	23918004	401	-0.698251	1.21e-07	1.51e-05	syt4	chr7:23646447-23646847
chr7	23952942	23953221	chr7	23952742	23953143	401	1.11099	0.000118506	0.00528575	syt4	chr7:23681586-23681986
chr7	24251507	24251717	chr7	24251353	24251754	401	0.557895	2.01e-06	0.000172332	slc7a8a	chr7:23980197-23980597
chr7	24433048	24433348	chr7	24432844	24433245	401	0.703683	0.00187293	0.0438622	nat8l	chr7:24161688-24162088
chr7	25452357	25452763	chr7	25452233	25452634	401	0.948042	1.08e-10	3.03e-08	cyp26b1	chr7:25181077-25181477
chr7	26271186	26271386	chr7	26270962	26271363	401	1.33446	4.67e-10	1.13e-07	serpine1	chr7:25999770-26000170
chr7	26274152	26274356	chr7	26273937	26274338	401	0.612384	0.000696231	0.0212602	serpine1	chr7:26002745-26003145
chr7	26287488	26287822	chr7	26287267	26287668	401	1.24637	2.12e-12	9.16e-10	serpine1	chr7:26016075-26016475
chr7	27080496	27080891	chr7	27080536	27080937	401	0.860513	6.38e-07	6.37e-05	rps13	chr7:26809344-26809744
chr7	27309365	27309728	chr7	27309176	27309577	401	1.30432	2.95e-18	5.14e-15	sox6	chr7:27037984-27038384
chr7	27411468	27411825	chr7	27411333	27411734	401	-0.776266	7.67e-05	0.00371136	sox6	chr7:27140141-27140541
chr7	27727219	27727647	chr7	27726680	27727383	703	0.336021	0.000283639	0.0106131	calca	chr7:27455488-27456190
chr7	27759577	27759804	chr7	27759290	27759691	401	-0.568861	0.000118168	0.0052716	copb1	chr7:27488098-27488498
chr7	27764414	27764664	chr7	27764039	27764440	401	0.836903	0.000179287	0.00736737	copb1	chr7:27492847-27493247
chr7	27837174	27837613	chr7	27836993	27837394	401	0.40705	4.96e-05	0.00259589	rras2	chr7:27565801-27566201
chr7	28505123	28505550	chr7	28504981	28505382	401	0.447941	7.29e-05	0.00356535	dennd2b	chr7:28233789-28234189
chr7	28909004	28909372	chr7	28908904	28909305	401	0.601194	0.00193322	0.044858	dnaaf1	chr7:28637755-28638155
chr7	29213196	29213449	chr7	29212968	29213369	401	0.671189	0.000479662	0.0159961	aph1b	chr7:28941819-28942219
chr7	30151032	30151232	chr7	30151170	30151571	401	0.862381	9.89e-05	0.00457112	tmed3	chr7:29880021-29880421
chr7	30326728	30326943	chr7	30326384	30326785	401	1.50982	5.44e-12	2.12e-09	aldh1a2	chr7:30055235-30055635
chr7	30343312	30343653	chr7	30343145	30343546	401	1.25743	4.98e-12	1.95e-09	aldh1a2	chr7:30071996-30072396
chr7	30961700	30961922	chr7	30961471	30962034	563	-0.887026	2.01e-11	6.8e-09	terb2	chr7:30690322-30690884
chr7	31090840	31091199	chr7	31090684	31091085	401	1.40155	4.93e-09	9.14e-07	terb2	chr7:30819535-30819935
chr7	31110057	31110474	chr7	31109952	31110353	401	0.572689	0.000426554	0.0146109	terb2	chr7:30838803-30839203
chr7	32149740	32149940	chr7	32149607	32150008	401	0.955994	2.66e-11	8.73e-09	mettl15	chr7:31878458-31878858
chr7	32333597	32333848	chr7	32333375	32333776	401	0.612277	0.000150052	0.00639594	lgr4	chr7:32062226-32062626
chr7	32395417	32395617	chr7	32395209	32395610	401	-0.59229	0.00016514	0.00689871	lgr4	chr7:32124060-32124460
chr7	32413042	32413242	chr7	32412808	32413209	401	1.22624	6.58e-12	2.53e-09	lgr4	chr7:32141659-32142059
chr7	32493592	32493792	chr7	32493325	32493726	401	0.583568	0.000205546	0.00823383	fshb	chr7:32222176-32222576
chr7	32495758	32496157	chr7	32495598	32495999	401	1.13733	1.59e-10	4.31e-08	fshb	chr7:32224449-32224849
chr7	33006063	33006343	chr7	33005978	33006379	401	1.05923	1.7e-06	0.000149057	cd81a	chr7:32734829-32735229
chr7	33495595	33496262	chr7	33495591	33495992	401	-0.621133	5.63e-05	0.0028808	paqr5b	chr7:33224442-33224842
chr7	34241797	34242092	chr7	34241572	34241973	401	-0.721537	1.65e-10	4.42e-08	tipin	chr7:33970423-33970823
chr7	34569288	34569568	chr7	34569051	34569452	401	0.71992	6.07e-06	0.000444118	slc9a5	chr7:34297575-34297975
chr7	35184679	35185044	chr7	35184512	35184913	401	-0.762217	1.11e-08	1.87e-06	tppp3	chr7:34913036-34913436
chr7	35418155	35418387	chr7	35417869	35418270	401	0.455646	0.00179555	0.0425737	lpcat2	chr7:35146393-35146793
chr7	35801652	35801886	chr7	35801283	35801684	401	1.09043	1.85e-12	8.19e-10	irx5a	chr7:35529807-35530207
chr7	35832575	35832775	chr7	35832311	35832712	401	-0.434338	0.00121865	0.0321213	irx5a	chr7:35560835-35561235
chr7	36081509	36081711	chr7	36081296	36081697	401	0.969199	2.71e-09	5.36e-07	irx3a	chr7:35809820-35810220
chr7	38304894	38305354	chr7	38304826	38305227	401	1.9632	5.67e-27	4.76e-23	lrp3	chr7:38033569-38033969
chr7	38394088	38394296	chr7	38393874	38394275	401	1.39288	3.44e-16	3.54e-13	cep89	chr7:38122617-38123017
chr7	38867881	38868171	chr7	38867808	38868209	401	1.74088	2.23e-20	6e-17	phf21aa	chr7:38596551-38596951
chr7	39090469	39090857	chr7	39090419	39090820	401	0.894728	3.49e-06	0.000276899	mdka	chr7:38819162-38819562
chr7	39169398	39169860	chr7	39168868	39169917	1049	0.529885	0.00190315	0.0443329	mdka	chr7:38897611-38898659
chr7	39186560	39186951	chr7	39186375	39187623	1248	0.796336	0.000610516	0.0192338	mdka	chr7:38915118-38916365
[truncated: 244 more rows]
